# Supplementary material for: Large-area waterproof and durable perovskite luminescent textiles
Source: Nat Commun. 2023 Jan 16;14:234. doi: 10.1038/s41467-023-35830-8 (PMC9842651; doi:10.1038/s41467-023-35830-8)
Supplement: Supplementary file 6 — Source data [file 41467_2023_35830_MOESM6_ESM.xlsx]

## Sheet: Fig.2a
2θ(°)	PDF 54-0527	CsPbBr3@HPβCD@PFOS	CsPbBr3	HPβCD
5	63	1424	45	63
5.02	45	1366	45	45
5.04	39	1422	35	39
5.06	47	1467	0	47
5.08	60	1410	0	60
5.1	54	1470	31	54
5.12	54	1514	77	54
5.14	57	1489	52	57
5.16	57	1440	15	57
5.18	51	1403	19	51
5.2	60	1410	23	60
5.22	59	1499	0	59
5.24	34	1469	0	34
5.26	37	1458	57	37
5.28	60	1539	0	60
5.3	46	1468	0	46
5.32	50	1450	46	50
5.34	64	1495	0	64
5.36	66	1607	38	66
5.38	45	1519	40	45
5.4	49	1442	10	49
5.42	58	1496	0	58
5.44	62	1529	62	62
5.46	49	1530	28	49
5.48	64	1513	54	64
5.5	59	1556	26	59
5.52	61	1502	0	61
5.54	82	1544	6	82
5.56	66	1620	0	66
5.58	55	1500	70	55
5.6	71	1674	36	71
5.62	55	1597	20	55
5.64	62	1557	54	62
5.66	64	1594	19	64
5.68	68	1582	44	68
5.7	67	1635	17	67
5.72	61	1598	31	61
5.74	71	1618	23	71
5.76	55	1572	69	55
5.78	63	1664	18	63
5.8	60	1613	58	60
5.82	56	1648	5	56
5.84	68	1695	42	68
5.86	55	1716	84	55
5.88	62	1636	62	62
5.9	52	1652	53	52
5.92	82	1614	64	82
5.94	64	1678	15	64
5.96	74	1652	60	74
5.98	52	1624	58	52
6	62	1670	9	62
6.02	79	1735	25	79
6.04	67	1623	72	67
6.06	69	1710	47	69
6.08	62	1736	0	62
6.1	68	1690	35	68
6.12	65	1671	29	65
6.14	62	1787	28	62
6.16	84	1679	34	84
6.18	76	1659	98	76
6.2	76	1781	56	76
6.22	80	1804	28	80
6.24	83	1719	6	83
6.26	88	1751	8	88
6.28	89	1699	28	89
6.3	77	1772	0	77
6.32	74	1773	91	74
6.34	88	1781	2	88
6.36	71	1777	35	71
6.38	86	1809	0	86
6.4	80	1725	93	80
6.42	77	1734	82	77
6.44	79	1767	4	79
6.46	89	1760	54	89
6.48	89	1773	0	89
6.5	76	1798	50	76
6.52	78	1799	0	78
6.54	84	1715	58	84
6.56	97	1812	0	97
6.58	84	1747	13	84
6.6	92	1841	13	92
6.62	88	1786	35	88
6.64	82	1738	58	82
6.66	90	1753	17	90
6.68	95	1830	7	95
6.7	105	1803	55	105
6.72	98	1708	39	98
6.74	100	1792	28	100
6.76	95	1842	57	95
6.78	100	1782	78	100
6.8	91	1746	19	91
6.82	105	1793	15	105
6.84	112	1789	1	112
6.86	107	1829	44	107
6.88	107	1885	43	107
6.9	116	1855	37	116
6.92	111	1764	8	111
6.94	117	1779	64	117
6.96	104	1779	36	104
6.98	113	1853	50	113
7	107	1780	24	107
7.02	111	1832	14	111
7.04	117	1912	37	117
7.06	98	1775	16	98
7.08	111	1832	49	111
7.1	114	1807	25	114
7.12	113	1886	26	113
7.14	125	1822	13	125
7.16	103	1847	15	103
7.18	118	1860	9	118
7.2	135	1834	0	135
7.22	139	1941	37	139
7.24	116	1852	9	116
7.26	133	1899	26	133
7.28	121	1869	0	121
7.3	127	1895	11	127
7.32	126	2011	0	126
7.34	134	1884	36	134
7.36	133	1875	0	133
7.38	136	1841	0	136
7.4	146	1910	0	146
7.42	145	1933	0	145
7.44	140	1964	18	140
7.46	147	1871	41	147
7.48	134	1904	18	134
7.5	140	1874	52	140
7.52	137	1959	0	137
7.54	163	1853	1	163
7.56	151	1924	23	151
7.58	155	1988	16	155
7.6	162	1877	15	162
7.62	170	1953	36	170
7.64	157	1871	40	157
7.66	142	2010	21	142
7.68	137	1945	59	137
7.7	158	1875	34	158
7.72	162	1917	0	162
7.74	167	1948	0	167
7.76	150	1957	13	150
7.78	175	1862	0	175
7.8	146	1968	0	146
7.82	163	1943	32	163
7.84	152	1920	26	152
7.86	156	1954	9	156
7.88	160	2075	32	160
7.9	165	2003	15	165
7.92	169	1962	0	169
7.94	184	1953	58	184
7.96	169	1971	44	169
7.98	158	1967	27	158
8	170	1935	22	170
8.02	181	1982	30	181
8.04	169	2019	0	169
8.06	188	1969	0	188
8.08	189	1989	5	189
8.1	175	1981	30	175
8.12	192	1972	16	192
8.14	185	1985	58	185
8.16	191	2006	29	191
8.18	184	2001	68	184
8.2	181	2091	0	181
8.22	185	2018	0	185
8.24	187	1953	11	187
8.26	180	2037	0	180
8.28	209	2092	33	209
8.3	193	2060	0	193
8.32	208	2057	44	208
8.34	204	2062	0	204
8.36	198	2030	26	198
8.38	222	1999	13	222
8.4	224	2013	23	224
8.42	226	2067	0	226
8.44	235	2057	0	235
8.46	238	2110	0	238
8.48	224	2085	0	224
8.5	202	2063	0	202
8.52	229	2016	28	229
8.54	215	2005	5	215
8.56	231	2079	0	231
8.58	220	2024	0	220
8.6	223	2026	0	223
8.62	222	2057	0	222
8.64	214	2046	4	214
8.66	226	2016	0	226
8.68	242	2051	0	242
8.7	237	2101	0	237
8.72	231	2045	0	231
8.74	227	2107	0	227
8.76	250	2094	34	250
8.78	255	2049	5	255
8.8	269	2067	0	269
8.82	242	2057	28	242
8.84	254	2114	23	254
8.86	237	2094	18	237
8.88	268	2129	0	268
8.9	274	2082	44	274
8.92	250	2132	0	250
8.94	282	2151	50	282
8.96	252	2119	4	252
8.98	252	2082	0	252
9	248	2108	0	248
9.02	275	2062	88	275
9.04	239	2085	0	239
9.06	266	2068	0	266
9.08	269	2135	0	269
9.1	256	2076	0	256
9.12	257	2092	10	257
9.14	254	2083	0	254
9.16	264	2065	0	264
9.18	268	2121	0	268
9.2	268	2068	24	268
9.22	272	2046	0	272
9.24	286	2069	0	286
9.26	264	2130	0	264
9.28	264	2066	30	264
9.3	315	2197	0	315
9.32	293	2130	24	293
9.34	261	2172	16	261
9.36	275	2196	37	275
9.38	280	2082	14	280
9.4	273	2090	2	273
9.42	275	2114	0	275
9.44	280	2090	0	280
9.46	292	2187	0	292
9.48	295	2113	0	295
9.5	273	2146	6	273
9.52	288	2056	0	288
9.54	285	2083	0	285
9.56	310	2183	0	310
9.58	289	2102	36	289
9.6	308	2136	0	308
9.62	328	2099	0	328
9.64	296	2137	0	296
9.66	312	2084	0	312
9.68	321	2137	22	321
9.7	278	2148	0	278
9.72	296	2060	0	296
9.74	293	2091	16	293
9.76	287	2122	0	287
9.78	297	1984	20	297
9.8	306	2105	21	306
9.82	283	2076	8	283
9.84	298	2055	0	298
9.86	306	2190	0	306
9.88	293	2093	0	293
9.9	295	2020	122	295
9.92	315	2121	0	315
9.94	318	2101	32	318
9.96	329	2089	69	329
9.98	318	2113	0	318
10	345	2121	85	345
10.02	292	2160	57	292
10.04	310	2145	55	310
10.06	333	1990	0	333
10.08	326	2079	0	326
10.1	326	2083	6	326
10.12	349	2105	31	349
10.14	343	2080	0	343
10.16	324	2152	41	324
10.18	292	2134	0	292
10.2	299	2071	0	299
10.22	319	2118	15	319
10.24	318	2092	56	318
10.26	305	2111	28	305
10.28	293	2092	16	293
10.3	289	2100	49	289
10.32	295	2060	0	295
10.34	318	2085	35	318
10.36	329	2079	1	329
10.38	317	2092	46	317
10.4	345	2110	12	345
10.42	364	2031	34	364
10.44	326	2055	31	326
10.46	317	2128	0	317
10.48	326	2060	28	326
10.5	328	2100	14	328
10.52	357	2006	0	357
10.54	334	2042	36	334
10.56	310	2073	18	310
10.58	312	2057	17	312
10.6	345	2001	19	345
10.62	361	2019	17	361
10.64	323	2033	47	323
10.66	340	2062	0	340
10.68	316	2021	0	316
10.7	354	1999	23	354
10.72	349	2008	3	349
10.74	320	2081	15	320
10.76	343	2005	0	343
10.78	342	1990	49	342
10.8	311	2070	40	311
10.82	298	2002	1	298
10.84	325	1926	22	325
10.86	337	2005	43	337
10.88	357	1930	7	357
10.9	329	1928	61	329
10.92	342	1964	44	342
10.94	358	1935	0	358
10.96	319	2024	25	319
10.98	341	1970	0	341
11	337	1961	85	337
11.02	317	1927	2	317
11.04	324	1939	42	324
11.06	339	1999	97	339
11.08	353	2006	40	353
11.1	342	1971	148	342
11.12	323	2003	102	323
11.14	324	2000	204	324
11.16	343	1985	97	343
11.18	363	1965	226	363
11.2	334	1981	118	334
11.22	359	1963	65	359
11.24	345	2018	39	345
11.26	327	1915	124	327
11.28	370	1941	24	370
11.3	358	2021	51	358
11.32	363	1898	84	363
11.34	351	1961	25	351
11.36	339	1951	65	339
11.38	348	1913	0	348
11.4	354	1933	0	354
11.42	357	1822	20	357
11.44	332	1901	0	332
11.46	334	1894	24	334
11.48	333	1940	20	333
11.5	327	1892	8	327
11.52	347	1968	20	347
11.54	358	2016	0	358
11.56	341	1991	0	341
11.58	352	1858	58	352
11.6	332	1898	10	332
11.62	336	1876	0	336
11.64	345	1880	0	345
11.66	331	1863	27	331
11.68	360	1848	51	360
11.7	315	1890	14	315
11.72	340	1960	12	340
11.74	341	1885	4	341
11.76	354	1878	0	354
11.78	361	1921	0	361
11.8	361	1930	0	361
11.82	321	1849	0	321
11.84	335	1979	0	335
11.86	344	1972	25	344
11.88	384	1769	0	384
11.9	350	1924	35	350
11.92	369	1943	0	369
11.94	344	1872	0	344
11.96	340	1881	0	340
11.98	347	1862	0	347
12	357	1864	76	357
12.02	346	1941	17	346
12.04	333	1858	0	333
12.06	334	1837	65	334
12.08	363	1889	14	363
12.1	318	1810	0	318
12.12	309	1887	5	309
12.14	374	1847	14	374
12.16	378	1886	3	378
12.18	337	1871	38	337
12.2	362	1821	17	362
12.22	336	1839	0	336
12.24	356	1875	6	356
12.26	346	1859	17	346
12.28	332	1917	9	332
12.3	337	1917	58	337
12.32	300	1836	60	300
12.34	332	1808	26	332
12.36	317	1850	0	317
12.38	341	1832	0	341
12.4	340	1895	0	340
12.42	334	1907	18	334
12.44	355	1850	8	355
12.46	324	1817	0	324
12.48	377	1807	6	377
12.5	367	1818	39	367
12.52	350	1861	19	350
12.54	340	1780	22	340
12.56	330	1861	0	330
12.58	337	1892	0	337
12.6	335	1812	24	335
12.62	301	1740	98	301
12.64	328	1831	8	328
12.66	349	1741	11	349
12.68	318	1754	0	318
12.7	336	1797	30	336
12.72	331	1905	0	331
12.74	316	1818	8	316
12.76	314	1909	0	314
12.78	331	1834	48	331
12.8	341	1802	16	341
12.82	323	1859	0	323
12.84	333	1887	44	333
12.86	310	1880	13	310
12.88	331	1830	19	331
12.9	340	1781	10	340
12.92	311	1866	63	311
12.94	320	1848	45	320
12.96	309	1886	6	309
12.98	379	1831	27	379
13	330	1926	10	330
13.02	354	1794	34	354
13.04	334	1792	50	334
13.06	309	1861	44	309
13.08	328	1867	20	328
13.1	299	1850	52	299
13.12	298	1865	11	298
13.14	328	1838	0	328
13.16	314	1917	35	314
13.18	331	1826	0	331
13.2	332	1870	64	332
13.22	318	1895	12	318
13.24	335	1867	30	335
13.26	338	1814	0	338
13.28	308	1922	42	308
13.3	322	1836	31	322
13.32	325	1882	42	325
13.34	307	1915	11	307
13.36	314	1878	24	314
13.38	301	1853	2	301
13.4	280	1799	0	280
13.42	314	1866	38	314
13.44	329	1818	13	329
13.46	322	1886	16	322
13.48	311	1881	10	311
13.5	309	1887	30	309
13.52	299	1903	30	299
13.54	302	1875	0	302
13.56	296	1950	52	296
13.58	300	1848	40	300
13.6	300	1846	21	300
13.62	294	1819	16	294
13.64	327	1820	24	327
13.66	317	1899	37	317
13.68	315	1826	34	315
13.7	293	1969	15	293
13.72	283	1882	20	283
13.74	297	1889	11	297
13.76	302	1880	0	302
13.78	290	1910	8	290
13.8	286	1919	33	286
13.82	283	1972	16	283
13.84	283	1882	10	283
13.86	335	1951	7	335
13.88	309	1919	36	309
13.9	320	1904	0	320
13.92	289	1836	28	289
13.94	294	1937	66	294
13.96	292	1942	0	292
13.98	293	1942	0	293
14	297	1936	4	297
14.02	290	1904	36	290
14.04	298	1911	21	298
14.06	299	1853	6	299
14.08	298	1966	0	298
14.1	264	1913	42	264
14.12	304	1895	62	304
14.14	299	1977	64	299
14.16	285	2002	55	285
14.18	273	2026	7	273
14.2	281	1983	22	281
14.22	277	1991	9	277
14.24	311	2031	51	311
14.26	311	2024	75	311
14.28	302	2020	45	302
14.3	296	2040	58	296
14.32	277	2042	57	277
14.34	296	2091	41	296
14.36	294	2123	83	294
14.38	312	2112	118	312
14.4	304	2120	118	304
14.42	291	2154	119	291
14.44	271	2139	173	271
14.46	281	2211	229	281
14.48	293	2231	295	293
14.5	271	2218	336	271
14.52	281	2293	344	281
14.54	313	2263	416	313
14.56	287	2298	499	287
14.58	291	2369	542	291
14.6	273	2330	600	273
14.62	294	2447	684	294
14.64	313	2444	700	313
14.66	283	2327	861	283
14.68	305	2569	784	305
14.7	284	2528	712	284
14.72	286	2601	800	286
14.74	318	2569	812	318
14.76	281	2512	728	281
14.78	280	2584	707	280
14.8	266	2647	668	266
14.82	276	2599	556	276
14.84	289	2559	416	289
14.86	317	2551	411	317
14.88	303	2572	358	303
14.9	311	2526	165	311
14.92	299	2514	143	299
14.94	325	2411	144	325
14.96	284	2433	97	284
14.98	305	2447	78	305
15	300	2383	43	300
15.02	296	2474	77	296
15.04	287	2372	33	287
15.06	271	2460	26	271
15.08	287	2302	42	287
15.1	289	2277	25	289
15.12	298	2222	20	298
15.14	313	2245	1	313
15.16	316	2279	0	316
15.18	309	2258	12	309
15.2	315	2215	33	315
15.22	294	2255	35	294
15.24	297	2252	30	297
15.26	344	2286	0	344
15.28	317	2270	0	317
15.3	311	2161	31	311
15.32	342	2209	36	342
15.34	336	2145	1	336
15.36	303	2205	0	303
15.38	326	2131	23	326
15.4	326	2159	17	326
15.42	327	2222	0	327
15.44	322	2220	0	322
15.46	318	2228	0	318
15.48	338	2122	22	338
15.5	323	2147	25	323
15.52	317	2157	0	317
15.54	364	2175	22	364
15.56	335	2270	0	335
15.58	359	2218	0	359
15.6	328	2176	22	328
15.62	358	2246	0	358
15.64	305	2248	20	305
15.66	356	2233	0	356
15.68	340	2247	0	340
15.7	341	2309	18	341
15.72	352	2257	23	352
15.74	362	2229	0	362
15.76	336	2218	44	336
15.78	350	2288	0	350
15.8	358	2298	0	358
15.82	367	2321	0	367
15.84	347	2247	0	347
15.86	348	2200	10	348
15.88	345	2299	0	345
15.9	358	2333	0	358
15.92	353	2310	0	353
15.94	344	2280	2	344
15.96	360	2320	0	360
15.98	377	2402	0	377
16	369	2380	0	369
16.02	380	2248	0	380
16.04	392	2287	0	392
16.06	371	2346	0	371
16.08	364	2391	0	364
16.1	391	2282	0	391
16.12	362	2413	0	362
16.14	379	2343	0	379
16.16	403	2428	0	403
16.18	377	2401	0	377
16.2	394	2363	2	394
16.22	382	2370	32	382
16.24	380	2376	0	380
16.26	381	2366	14	381
16.28	382	2350	6	382
16.3	405	2283	0	405
16.32	399	2483	43	399
16.34	420	2441	21	420
16.36	387	2407	11	387
16.38	429	2488	0	429
16.4	414	2494	0	414
16.42	392	2533	0	392
16.44	396	2427	3	396
16.46	433	2351	0	433
16.48	419	2438	8	419
16.5	422	2530	26	422
16.52	382	2520	0	382
16.54	403	2449	39	403
16.56	431	2587	28	431
16.58	420	2620	19	420
16.6	420	2464	26	420
16.62	396	2483	9	396
16.64	429	2507	0	429
16.66	427	2474	0	427
16.68	411	2469	0	411
16.7	433	2503	0	433
16.72	446	2587	8	446
16.74	456	2611	22	456
16.76	446	2568	11	446
16.78	470	2485	0	470
16.8	440	2561	0	440
16.82	453	2582	13	453
16.84	504	2632	12	504
16.86	501	2628	0	501
16.88	455	2638	0	455
16.9	463	2605	0	463
16.92	489	2678	0	489
16.94	449	2567	0	449
16.96	496	2503	44	496
16.98	511	2608	0	511
17	482	2602	0	482
17.02	482	2685	15	482
17.04	437	2627	0	437
17.06	459	2652	0	459
17.08	487	2693	13	487
17.1	500	2674	0	500
17.12	507	2724	0	507
17.14	507	2635	9	507
17.16	459	2692	0	459
17.18	488	2756	3	488
17.2	484	2674	0	484
17.22	506	2750	0	506
17.24	515	2671	0	515
17.26	502	2803	0	502
17.28	469	2789	7	469
17.3	502	2751	0	502
17.32	512	2718	13	512
17.34	484	2857	56	484
17.36	495	2829	18	495
17.38	545	2748	8	545
17.4	510	2804	59	510
17.42	536	2772	0	536
17.44	541	2807	0	541
17.46	513	2763	0	513
17.48	548	2744	71	548
17.5	548	2809	33	548
17.52	562	2700	11	562
17.54	559	2819	3	559
17.56	563	2821	0	563
17.58	554	2887	23	554
17.6	542	2848	9	542
17.62	536	2780	3	536
17.64	562	2878	52	562
17.66	563	2803	1	563
17.68	558	2928	0	558
17.7	554	2773	20	554
17.72	556	2823	0	556
17.74	543	2897	68	543
17.76	562	2889	0	562
17.78	560	2864	0	560
17.8	548	2852	20	548
17.82	585	2935	0	585
17.84	584	2916	0	584
17.86	577	2897	71	577
17.88	581	3010	32	581
17.9	542	2871	0	542
17.92	584	2911	0	584
17.94	532	2898	21	532
17.96	559	2909	13	559
17.98	574	2864	5	574
18	611	2944	18	611
18.02	586	2941	14	586
18.04	601	2924	48	601
18.06	597	2908	12	597
18.08	596	2906	4	596
18.1	668	2938	0	668
18.12	627	2994	53	627
18.14	618	2944	19	618
18.16	663	2878	0	663
18.18	634	2967	73	634
18.2	612	3005	19	612
18.22	618	2930	8	618
18.24	592	2917	22	592
18.26	624	2944	73	624
18.28	610	2992	52	610
18.3	568	2997	1	568
18.32	606	2981	66	606
18.34	613	3120	122	613
18.36	636	2979	38	636
18.38	666	2918	23	666
18.4	614	3031	14	614
18.42	634	2928	86	634
18.44	639	3030	114	639
18.46	625	3020	25	625
18.48	588	3039	23	588
18.5	605	2940	59	605
18.52	600	2988	29	600
18.54	618	3018	29	618
18.56	614	2949	0	614
18.58	640	2954	1	640
18.6	673	2956	82	673
18.62	641	2954	19	641
18.64	612	2999	9	612
18.66	616	3087	6	616
18.68	609	3013	25	609
18.7	634	2999	67	634
18.72	636	2942	6	636
18.74	660	2963	30	660
18.76	624	3079	57	624
18.78	639	3103	62	639
18.8	629	3003	43	629
18.82	615	2980	11	615
18.84	600	2995	0	600
18.86	627	3016	0	627
18.88	612	3103	80	612
18.9	642	2973	0	642
18.92	649	3036	7	649
18.94	626	2989	0	626
18.96	612	2984	54	612
18.98	621	2956	104	621
19	625	2971	28	625
19.02	592	2909	17	592
19.04	610	2991	13	610
19.06	639	2960	78	639
19.08	621	3024	0	621
19.1	654	2958	0	654
19.12	667	3047	27	667
19.14	628	3027	54	628
19.16	584	2994	3	584
19.18	602	2955	1	602
19.2	595	2956	11	595
19.22	616	2975	34	616
19.24	618	2898	30	618
19.26	576	3000	32	576
19.28	600	2926	28	600
19.3	634	2971	52	634
19.32	589	2931	6	589
19.34	550	3004	30	550
19.36	581	2904	18	581
19.38	579	2983	0	579
19.4	598	2850	0	598
19.42	577	2905	37	577
19.44	589	2918	49	589
19.46	588	3004	0	588
19.48	572	2922	20	572
19.5	590	2858	41	590
19.52	580	2875	28	580
19.54	564	2934	83	564
19.56	558	2969	0	558
19.58	566	2947	19	566
19.6	603	2930	6	603
19.62	548	2919	27	548
19.64	565	2954	36	565
19.66	604	2893	14	604
19.68	566	2924	59	566
19.7	540	2998	0	540
19.72	569	2801	0	569
19.74	531	2855	2	531
19.76	523	2846	0	523
19.78	547	2908	1	547
19.8	543	2818	0	543
19.82	564	2852	115	564
19.84	529	2862	94	529
19.86	533	2828	75	533
19.88	556	2800	31	556
19.9	553	2887	35	553
19.92	560	2957	32	560
19.94	530	2796	0	530
19.96	515	2683	0	515
19.98	538	2810	25	538
20	505	2810	71	505
20.02	529	2786	55	529
20.04	551	2759	0	551
20.06	534	2798	0	534
20.08	515	2810	32	515
20.1	526	2700	24	526
20.12	531	2823	5	531
20.14	509	2707	65	509
20.16	522	2687	23	522
20.18	554	2752	3	554
20.2	531	2653	1	531
20.22	525	2660	0	525
20.24	551	2786	53	551
20.26	494	2690	0	494
20.28	519	2574	25	519
20.3	545	2658	79	545
20.32	473	2712	26	473
20.34	508	2729	4	508
20.36	475	2735	7	475
20.38	497	2672	81	497
20.4	481	2685	64	481
20.42	487	2667	119	487
20.44	491	2697	32	491
20.46	492	2634	69	492
20.48	470	2569	39	470
20.5	475	2609	54	475
20.52	484	2672	62	484
20.54	465	2665	65	465
20.56	470	2601	49	470
20.58	446	2687	61	446
20.6	440	2704	133	440
20.62	420	2591	125	420
20.64	451	2703	107	451
20.66	463	2749	9	463
20.68	444	2777	143	444
20.7	473	2675	162	473
20.72	462	2719	160	462
20.74	439	2847	178	439
20.76	473	2884	259	473
20.78	429	2935	314	429
20.8	427	2855	388	427
20.82	433	2959	466	433
20.84	450	3026	626	450
20.86	431	2969	758	431
20.88	420	3035	986	420
20.9	435	3097	1307	435
20.92	419	3267	1702	419
20.94	422	3316	1955	422
20.96	437	3369	2119	437
20.98	426	3394	2375	426
21	418	3532	2544	418
21.02	400	3602	2656	400
21.04	410	3686	2707	410
21.06	408	3812	2574	408
21.08	417	3862	2355	417
21.1	400	3923	2214	400
21.12	427	3940	1886	427
21.14	401	4005	1771	401
21.16	400	3977	1404	400
21.18	420	4030	1145	420
21.2	398	3993	1007	398
21.22	373	3913	915	373
21.24	364	3960	751	364
21.26	387	3813	554	387
21.28	429	3681	477	429
21.3	377	3563	354	377
21.32	391	3477	225	391
21.34	370	3436	254	370
21.36	385	3333	190	385
21.38	384	3208	168	384
21.4	359	3024	148	359
21.42	358	2993	131	358
21.44	384	2993	31	384
21.46	382	2910	59	382
21.48	414	2784	71	414
21.5	379	2690	134	379
21.52	346	2655	146	346
21.54	367	2606	20	367
21.56	371	2479	14	371
21.58	385	2481	38	385
21.6	376	2417	62	376
21.62	340	2399	38	340
21.64	350	2421	49	350
21.66	353	2292	16	353
21.68	348	2315	82	348
21.7	380	2169	10	380
21.72	367	2309	61	367
21.74	382	2256	95	382
21.76	360	2118	65	360
21.78	363	2207	7	363
21.8	364	2166	22	364
21.82	349	2263	16	349
21.84	348	2094	78	348
21.86	334	2106	12	334
21.88	330	2118	32	330
21.9	317	2064	22	317
21.92	340	2038	36	340
21.94	320	2054	11	320
21.96	331	2038	24	331
21.98	338	2102	57	338
22	340	2033	27	340
22.02	353	2011	22	353
22.04	340	1968	15	340
22.06	324	1968	0	324
22.08	341	2024	0	341
22.1	314	1980	16	314
22.12	360	1981	6	360
22.14	351	2030	49	351
22.16	332	1951	63	332
22.18	330	1896	5	330
22.2	333	1940	4	333
22.22	325	1925	2	325
22.24	337	1970	21	337
22.26	343	1940	23	343
22.28	335	1837	31	335
22.3	317	1834	40	317
22.32	319	1871	4	319
22.34	308	1886	41	308
22.36	337	1832	33	337
22.38	347	1847	61	347
22.4	334	1888	56	334
22.42	332	1898	15	332
22.44	332	1894	10	332
22.46	342	1834	9	342
22.48	310	1834	0	310
22.5	310	1806	61	310
22.52	323	1801	47	323
22.54	335	1776	41	335
22.56	329	1817	26	329
22.58	300	1785	18	300
22.6	317	1833	47	317
22.62	305	1791	32	305
22.64	321	1752	0	321
22.66	316	1683	0	316
22.68	300	1794	0	300
22.7	310	1758	17	310
22.72	306	1682	0	306
22.74	315	1792	0	315
22.76	312	1697	0	312
22.78	314	1704	30	314
22.8	324	1753	30	324
22.82	335	1687	42	335
22.84	301	1745	80	301
22.86	315	1677	97	315
22.88	313	1691	75	313
22.9	324	1632	43	324
22.92	323	1655	50	323
22.94	309	1684	0	309
22.96	314	1652	29	314
22.98	309	1722	58	309
23	320	1606	108	320
23.02	311	1600	93	311
23.04	326	1593	0	326
23.06	306	1598	0	306
23.08	292	1607	0	292
23.1	320	1571	0	320
23.12	318	1606	0	318
23.14	296	1685	29	296
23.16	308	1624	24	308
23.18	273	1600	0	273
23.2	259	1588	0	259
23.22	296	1644	0	296
23.24	292	1576	0	292
23.26	323	1634	0	323
23.28	313	1526	14	313
23.3	290	1551	0	290
23.32	290	1572	20	290
23.34	301	1564	46	301
23.36	278	1498	0	278
23.38	301	1521	40	301
23.4	258	1595	25	258
23.42	302	1479	17	302
23.44	314	1506	13	314
23.46	288	1557	80	288
23.48	308	1465	66	308
23.5	295	1472	101	295
23.52	281	1546	27	281
23.54	312	1456	42	312
23.56	281	1473	118	281
23.58	316	1550	189	316
23.6	296	1531	219	296
23.62	293	1501	190	293
23.64	306	1519	131	306
23.66	301	1524	153	301
23.68	268	1533	202	268
23.7	273	1545	211	273
23.72	306	1544	227	306
23.74	271	1635	196	271
23.76	333	1572	170	333
23.78	298	1492	130	298
23.8	299	1474	111	299
23.82	294	1553	119	294
23.84	280	1521	87	280
23.86	296	1518	38	296
23.88	300	1506	25	300
23.9	291	1427	6	291
23.92	258	1491	30	258
23.94	275	1439	9	275
23.96	293	1460	15	293
23.98	295	1487	2	295
24	292	1352	30	292
24.02	273	1460	0	273
24.04	290	1431	0	290
24.06	296	1484	0	296
24.08	303	1438	10	303
24.1	307	1434	21	307
24.12	291	1415	0	291
24.14	283	1400	0	283
24.16	296	1412	0	296
24.18	293	1413	0	293
24.2	278	1383	5	278
24.22	278	1312	0	278
24.24	282	1414	29	282
24.26	280	1364	0	280
24.28	268	1342	15	268
24.3	268	1287	0	268
24.32	273	1324	1	273
24.34	266	1279	6	266
24.36	277	1302	0	277
24.38	305	1275	0	305
24.4	281	1291	0	281
24.42	290	1287	3	290
24.44	276	1381	2	276
24.46	299	1268	25	299
24.48	295	1342	3	295
24.5	287	1314	0	287
24.52	287	1313	0	287
24.54	317	1319	25	317
24.56	305	1298	0	305
24.58	266	1363	0	266
24.6	286	1336	51	286
24.62	269	1363	57	269
24.64	304	1338	54	304
24.66	297	1302	87	297
24.68	272	1276	72	272
24.7	270	1312	41	270
24.72	277	1367	60	277
24.74	286	1340	89	286
24.76	288	1312	83	288
24.78	267	1372	70	267
24.8	258	1311	100	258
24.82	271	1297	90	271
24.84	272	1377	121	272
24.86	289	1277	86	289
24.88	278	1313	106	278
24.9	282	1235	55	282
24.92	285	1329	77	285
24.94	252	1303	66	252
24.96	245	1335	76	245
24.98	277	1289	113	277
25	265	1240	71	265
25.02	278	1253	46	278
25.04	249	1293	23	249
25.06	265	1271	36	265
25.08	259	1308	5	259
25.1	271	1262	1	271
25.12	271	1281	0	271
25.14	269	1209	0	269
25.16	263	1189	16	263
25.18	273	1261	0	273
25.2	262	1206	0	262
25.22	275	1243	42	275
25.24	265	1286	38	265
25.26	276	1209	1	276
25.28	283	1213	0	283
25.3	255	1213	8	255
25.32	255	1173	19	255
25.34	269	1180	5	269
25.36	274	1129	7	274
25.38	281	1191	39	281
25.4	241	1184	24	241
25.42	243	1169	40	243
25.44	282	1145	0	282
25.46	273	1141	0	273
25.48	246	1187	11	246
25.5	264	1097	0	264
25.52	241	1145	36	241
25.54	265	1164	19	265
25.56	242	1223	28	242
25.58	245	1177	21	245
25.6	255	1206	13	255
25.62	258	1161	0	258
25.64	262	1176	20	262
25.66	236	1184	2	236
25.68	256	1175	18	256
25.7	270	1161	5	270
25.72	259	1155	34	259
25.74	240	1167	20	240
25.76	239	1128	59	239
25.78	234	1143	77	234
25.8	253	1176	109	253
25.82	247	1176	147	247
25.84	259	1221	169	259
25.86	255	1217	197	255
25.88	234	1211	229	234
25.9	242	1205	199	242
25.92	241	1211	278	241
25.94	228	1245	267	228
25.96	251	1175	296	251
25.98	240	1259	305	240
26	211	1242	251	211
26.02	234	1272	263	234
26.04	254	1237	176	254
26.06	239	1240	168	239
26.08	234	1254	129	234
26.1	233	1241	114	233
26.12	236	1262	115	236
26.14	244	1220	85	244
26.16	255	1149	35	255
26.18	243	1254	26	243
26.2	222	1272	18	222
26.22	232	1192	54	232
26.24	222	1264	31	222
26.26	231	1225	39	231
26.28	237	1196	0	237
26.3	244	1165	0	244
26.32	254	1181	8	254
26.34	244	1125	23	244
26.36	261	1176	49	261
26.38	260	1161	15	260
26.4	248	1102	19	248
26.42	228	1055	17	228
26.44	248	1081	54	248
26.46	233	1078	59	233
26.48	220	1069	76	220
26.5	244	1139	70	244
26.52	227	1111	47	227
26.54	232	1137	26	232
26.56	213	1048	34	213
26.58	235	1112	51	235
26.6	238	1038	72	238
26.62	217	1129	102	217
26.64	231	1054	45	231
26.66	233	1070	85	233
26.68	220	1090	85	220
26.7	250	1106	78	250
26.72	234	1049	35	234
26.74	224	1048	59	224
26.76	225	1016	32	225
26.78	236	1023	23	236
26.8	200	1027	12	200
26.82	202	1085	41	202
26.84	228	989	51	228
26.86	224	1019	45	224
26.88	214	1036	37	214
26.9	212	1021	7	212
26.92	223	1054	23	223
26.94	216	1015	0	216
26.96	213	1017	89	213
26.98	219	1002	61	219
27	209	990	46	209
27.02	210	1052	46	210
27.04	203	1057	28	203
27.06	201	997	81	201
27.08	207	1002	65	207
27.1	207	1011	60	207
27.12	209	1008	58	209
27.14	215	1016	25	215
27.16	207	1062	19	207
27.18	236	974	48	236
27.2	204	1073	85	204
27.22	192	1069	109	192
27.24	212	1044	26	212
27.26	211	982	75	211
27.28	212	1031	60	212
27.3	204	967	53	204
27.32	212	1000	37	212
27.34	212	1005	44	212
27.36	193	1020	65	193
27.38	200	1006	35	200
27.4	204	954	42	204
27.42	211	988	0	211
27.44	203	974	0	203
27.46	226	1040	89	226
27.48	219	1020	54	219
27.5	190	1011	47	190
27.52	191	1004	12	191
27.54	191	1006	2	191
27.56	208	1012	29	208
27.58	205	962	0	205
27.6	196	969	0	196
27.62	217	974	24	217
27.64	223	955	1	223
27.66	213	966	22	213
27.68	206	999	4	206
27.7	209	927	26	209
27.72	180	1021	19	180
27.74	204	997	5	204
27.76	211	949	10	211
27.78	187	960	18	187
27.8	187	997	6	187
27.82	216	1074	12	216
27.84	189	1011	4	189
27.86	210	1001	62	210
27.88	225	1003	0	225
27.9	221	994	48	221
27.92	199	1000	20	199
27.94	189	1051	17	189
27.96	206	993	62	206
27.98	202	1008	62	202
28	204	993	69	204
28.02	197	1017	154	197
28.04	195	1000	178	195
28.06	211	1041	131	211
28.08	216	1032	216	216
28.1	209	937	178	209
28.12	190	1029	268	190
28.14	174	1021	249	174
28.16	196	1071	263	196
28.18	175	1020	214	175
28.2	185	1006	156	185
28.22	204	1074	148	204
28.24	188	1096	111	188
28.26	190	1052	71	190
28.28	188	1074	132	188
28.3	182	1027	124	182
28.32	193	1084	88	193
28.34	188	1021	66	188
28.36	180	1053	21	180
28.38	210	1016	11	210
28.4	169	998	1	169
28.42	168	921	1	168
28.44	174	960	41	174
28.46	207	1016	50	207
28.48	186	993	25	186
28.5	192	1020	0	192
28.52	175	1008	43	175
28.54	173	978	38	173
28.56	202	948	21	202
28.58	186	938	66	186
28.6	206	947	27	206
28.62	202	968	0	202
28.64	191	930	18	191
28.66	178	946	53	178
28.68	187	889	42	187
28.7	201	962	46	201
28.72	194	920	22	194
28.74	184	878	50	184
28.76	185	907	90	185
28.78	187	924	89	187
28.8	169	906	107	169
28.82	182	941	138	182
28.84	171	887	155	171
28.86	195	966	200	195
28.88	189	901	254	189
28.9	201	897	294	201
28.92	215	907	319	215
28.94	182	901	264	182
28.96	188	912	203	188
28.98	209	927	255	209
29	215	916	260	215
29.02	183	896	216	183
29.04	186	880	287	186
29.06	173	872	162	173
29.08	192	917	85	192
29.1	189	939	83	189
29.12	172	851	37	172
29.14	161	956	95	161
29.16	181	940	88	181
29.18	194	837	67	194
29.2	190	910	87	190
29.22	192	883	35	192
29.24	201	907	19	201
29.26	189	935	15	189
29.28	178	914	9	178
29.3	180	960	82	180
29.32	184	906	87	184
29.34	189	943	88	189
29.36	168	916	96	168
29.38	184	952	30	184
29.4	189	903	9	189
29.42	161	908	5	161
29.44	195	923	38	195
29.46	185	947	21	185
29.48	187	993	15	187
29.5	171	910	74	171
29.52	168	950	38	168
29.54	184	949	56	184
29.56	187	1030	105	187
29.58	195	948	0	195
29.6	185	1006	43	185
29.62	181	964	94	181
29.64	161	1010	44	161
29.66	185	977	145	185
29.68	181	986	104	181
29.7	157	1038	186	157
29.72	186	1069	203	186
29.74	181	1114	177	181
29.76	167	1125	337	167
29.78	166	1086	363	166
29.8	204	1174	448	204
29.82	196	1215	690	196
29.84	156	1213	759	156
29.86	177	1217	943	177
29.88	198	1300	1026	198
29.9	175	1340	1101	175
29.92	177	1354	1187	177
29.94	168	1460	1190	168
29.96	175	1394	1060	175
29.98	177	1482	1076	177
30	178	1452	874	178
30.02	188	1569	822	188
30.04	177	1569	810	177
30.06	199	1669	774	199
30.08	189	1563	800	189
30.1	185	1666	936	185
30.12	179	1696	1091	179
30.14	185	1785	1341	185
30.16	210	1705	1640	210
30.18	202	1806	1854	202
30.2	166	1771	1988	166
30.22	156	1827	2254	156
30.24	175	1853	2203	175
30.26	178	1910	2283	178
30.28	174	1806	2265	174
30.3	178	1946	2072	178
30.32	188	1948	1897	188
30.34	171	1852	1388	171
30.36	158	1947	1093	158
30.38	183	1922	748	183
30.4	187	1906	590	187
30.42	187	1837	449	187
30.44	164	1831	351	164
30.46	179	1792	259	179
30.48	176	1778	194	176
30.5	179	1640	168	179
30.52	178	1543	117	178
30.54	190	1546	77	190
30.56	184	1533	107	184
30.58	189	1449	72	189
30.6	177	1354	74	177
30.62	155	1289	113	155
30.64	171	1239	2	171
30.66	176	1190	23	176
30.68	164	1177	70	164
30.7	165	1111	17	165
30.72	174	1065	28	174
30.74	176	1069	9	176
30.76	167	1028	35	167
30.78	176	1014	0	176
30.8	162	973	7	162
30.82	189	988	17	189
30.84	201	962	17	201
30.86	185	942	29	185
30.88	177	958	32	177
30.9	177	886	18	177
30.92	176	933	30	176
30.94	192	954	0	192
30.96	181	906	21	181
30.98	199	904	0	199
31	197	947	20	197
31.02	199	879	7	199
31.04	200	932	7	200
31.06	167	834	0	167
31.08	169	881	28	169
31.1	170	885	19	170
31.12	181	879	39	181
31.14	183	864	32	183
31.16	170	874	22	170
31.18	159	863	26	159
31.2	163	855	7	163
31.22	173	873	20	173
31.24	169	835	9	169
31.26	173	850	36	173
31.28	189	848	55	189
31.3	174	845	0	174
31.32	165	855	0	165
31.34	178	848	0	178
31.36	174	808	0	174
31.38	152	821	0	152
31.4	180	779	0	180
31.42	181	835	0	181
31.44	181	836	0	181
31.46	186	824	0	186
31.48	168	785	0	168
31.5	155	783	0	155
31.52	190	817	0	190
31.54	178	808	0	178
31.56	163	861	0	163
31.58	189	798	0	189
31.6	162	764	0	162
31.62	161	770	0	161
31.64	185	761	0	185
31.66	177	804	0	177
31.68	189	766	0	189
31.7	171	741	0	171
31.72	154	783	0	154
31.74	171	780	0	171
31.76	172	771	0	172
31.78	164	775	0	164
31.8	169	802	0	169
31.82	167	781	0	167
31.84	181	804	0	181
31.86	170	805	0	170
31.88	166	779	0	166
31.9	154	760	0	154
31.92	166	741	0	166
31.94	172	798	0	172
31.96	167	776	0	167
31.98	182	782	0	182
32	170	736	0	170
32.02	162	731	0	162
32.04	176	746	0	176
32.06	186	752	0	186
32.08	178	749	0	178
32.1	168	769	0	168
32.12	168	758	0	168
32.14	170	792	0	170
32.16	148	751	0	148
32.18	158	774	0	158
32.2	155	773	0	155
32.22	184	724	0	184
32.24	156	821	0	156
32.26	180	771	0	180
32.28	180	745	0	180
32.3	181	756	0	181
32.32	169	767	0	169
32.34	169	746	0	169
32.36	169	725	0	169
32.38	152	734	0	152
32.4	171	728	0	171
32.42	175	751	0	175
32.44	146	722	0	146
32.46	174	712	0	174
32.48	162	742	0	162
32.5	172	707	0	172
32.52	169	711	0	169
32.54	139	764	0	139
32.56	173	709	0	173
32.58	188	725	0	188
32.6	171	744	0	171
32.62	169	726	0	169
32.64	175	739	0	175
32.66	164	738	0	164
32.68	171	723	0	171
32.7	186	732	0	186
32.72	152	769	0	152
32.74	155	795	32	155
32.76	148	758	0	148
32.78	164	812	16	164
32.8	168	756	61	168
32.82	179	791	46	179
32.84	175	805	89	175
32.86	170	685	130	170
32.88	165	770	129	165
32.9	164	719	158	164
32.92	155	743	133	155
32.94	165	787	100	165
32.96	171	760	126	171
32.98	176	794	105	176
33	169	727	57	169
33.02	189	743	103	189
33.04	179	784	90	179
33.06	188	776	44	188
33.08	170	679	12	170
33.1	169	728	9	169
33.12	157	707	2	157
33.14	181	759	6	181
33.16	164	758	50	164
33.18	181	739	45	181
33.2	170	738	7	170
33.22	150	778	0	150
33.24	178	771	9	178
33.26	178	770	5	178
33.28	186	792	3	186
33.3	166	755	0	166
33.32	171	764	10	171
33.34	152	747	16	152
33.36	154	810	43	154
33.38	159	812	26	159
33.4	148	827	20	148
33.42	175	738	2	175
33.44	161	776	33	161
33.46	159	872	33	159
33.48	165	800	36	165
33.5	156	747	91	156
33.52	142	739	94	142
33.54	184	806	81	184
33.56	169	721	125	169
33.58	169	840	154	169
33.6	178	802	189	178
33.62	173	840	184	173
33.64	168	836	255	168
33.66	140	818	314	140
33.68	162	912	320	162
33.7	159	897	338	159
33.72	159	875	343	159
33.74	159	898	294	159
33.76	144	929	316	144
33.78	176	954	369	176
33.8	169	934	418	169
33.82	172	946	433	172
33.84	194	994	514	194
33.86	176	913	523	176
33.88	173	974	574	173
33.9	182	1035	596	182
33.92	164	1062	631	164
33.94	166	1032	622	166
33.96	151	1005	661	151
33.98	154	1000	577	154
34	182	988	433	182
34.02	163	1006	502	163
34.04	172	1000	374	172
34.06	182	1027	299	182
34.08	177	1016	364	177
34.1	177	1038	295	177
34.12	146	970	194	146
34.14	154	953	196	154
34.16	151	1007	159	151
34.18	166	1007	108	166
34.2	145	932	68	145
34.22	168	953	48	168
34.24	180	918	39	180
34.26	170	866	85	170
34.28	154	848	51	154
34.3	139	876	42	139
34.32	136	835	60	136
34.34	149	845	33	149
34.36	161	827	30	161
34.38	176	815	4	176
34.4	185	807	37	185
34.42	169	791	19	169
34.44	160	807	23	160
34.46	161	769	8	161
34.48	175	752	21	175
34.5	144	757	34	144
34.52	181	758	18	181
34.54	151	779	15	151
34.56	167	714	40	167
34.58	157	766	32	157
34.6	154	734	28	154
34.62	160	718	8	160
34.64	178	733	4	178
34.66	173	766	21	173
34.68	167	729	48	167
34.7	164	741	48	164
34.72	171	713	63	171
34.74	169	730	40	169
34.76	171	730	34	171
34.78	169	770	53	169
34.8	157	648	53	157
34.82	159	701	69	159
34.84	148	718	53	148
34.86	151	741	83	151
34.88	147	705	68	147
34.9	159	696	80	159
34.92	149	708	87	149
34.94	173	700	49	173
34.96	188	750	57	188
34.98	146	705	38	146
35	159	704	10	159
35.02	166	723	60	166
35.04	163	687	48	163
35.06	160	673	36	160
35.08	157	735	38	157
35.1	171	674	29	171
35.12	161	689	30	161
35.14	173	698	30	173
35.16	159	703	0	159
35.18	166	764	22	166
35.2	146	742	13	146
35.22	162	707	31	162
35.24	150	705	51	150
35.26	169	700	22	169
35.28	160	676	52	160
35.3	169	706	9	169
35.32	162	699	13	162
35.34	183	681	1	183
35.36	165	702	26	165
35.38	147	705	0	147
35.4	133	695	7	133
35.42	149	685	0	149
35.44	151	700	13	151
35.46	163	671	48	163
35.48	143	688	0	143
35.5	162	715	35	162
35.52	155	676	9	155
35.54	154	680	32	154
35.56	142	694	16	142
35.58	165	690	17	165
35.6	157	741	0	157
35.62	146	761	0	146
35.64	161	687	43	161
35.66	158	653	0	158
35.68	155	671	11	155
35.7	158	658	26	158
35.72	164	694	38	164
35.74	147	731	36	147
35.76	162	709	8	162
35.78	173	684	0	173
35.8	148	683	0	148
35.82	150	701	16	150
35.84	159	678	6	159
35.86	174	700	27	174
35.88	164	678	0	164
35.9	142	699	5	142
35.92	160	741	9	160
35.94	170	668	30	170
35.96	175	715	39	175
35.98	147	691	0	147
36	152	724	24	152
36.02	160	667	19	160
36.04	141	676	6	141
36.06	169	701	1	169
36.08	135	673	13	135
36.1	148	738	10	148
36.12	164	694	25	164
36.14	164	727	22	164
36.16	162	710	15	162
36.18	163	724	29	163
36.2	151	700	12	151
36.22	155	682	50	155
36.24	156	748	24	156
36.26	160	674	53	160
36.28	136	705	65	136
36.3	135	687	7	135
36.32	158	730	26	158
36.34	153	698	12	153
36.36	155	746	3	155
36.38	144	700	32	144
36.4	150	722	36	150
36.42	161	712	0	161
36.44	176	668	20	176
36.46	161	718	49	161
36.48	164	713	88	164
36.5	147	668	39	147
36.52	141	728	32	141
36.54	163	688	43	163
36.56	173	746	16	173
36.58	147	736	23	147
36.6	159	715	34	159
36.62	156	703	15	156
36.64	164	719	26	164
36.66	164	697	18	164
36.68	145	690	51	145
36.7	143	713	51	143
36.72	153	731	46	153
36.74	150	734	61	150
36.76	144	774	73	144
36.78	154	742	31	154
36.8	152	733	79	152
36.82	142	782	72	142
36.84	147	754	79	147
36.86	155	788	99	155
36.88	160	823	133	160
36.9	158	823	86	158
36.92	149	791	172	149
36.94	150	807	223	150
36.96	139	846	179	139
36.98	162	878	275	162
37	147	913	375	147
37.02	153	846	458	153
37.04	150	933	541	150
37.06	150	927	672	150
37.08	151	1010	725	151
37.1	142	1007	879	142
37.12	143	1031	930	143
37.14	152	1026	919	152
37.16	173	1113	1061	173
37.18	169	1138	1091	169
37.2	138	1154	1232	138
37.22	148	1210	1170	148
37.24	149	1250	1186	149
37.26	153	1262	1195	153
37.28	125	1316	1273	125
37.3	164	1305	1232	164
37.32	157	1339	1205	157
37.34	151	1358	1272	151
37.36	135	1390	1255	135
37.38	140	1400	1194	140
37.4	158	1414	1145	158
37.42	168	1331	1094	168
37.44	155	1366	969	155
37.46	148	1414	828	148
37.48	158	1362	658	158
37.5	159	1349	513	159
37.52	158	1287	418	158
37.54	152	1279	437	152
37.56	144	1260	311	144
37.58	150	1217	268	150
37.6	153	1200	213	153
37.62	136	1082	179	136
37.64	130	1118	115	130
37.66	128	1070	83	128
37.68	123	1049	112	123
37.7	147	1064	69	147
37.72	148	987	108	148
37.74	136	934	55	136
37.76	171	925	42	171
37.78	177	887	29	177
37.8	133	860	91	133
37.82	143	818	29	143
37.84	160	781	32	160
37.86	153	811	47	153
37.88	124	836	85	124
37.9	155	823	12	155
37.92	152	794	59	152
37.94	135	739	44	135
37.96	159	783	59	159
37.98	146	761	11	146
38	139	759	50	139
38.02	141	736	31	141
38.04	139	756	68	139
38.06	143	733	69	143
38.08	149	749	86	149
38.1	146	668	31	146
38.12	150	746	40	150
38.14	139	705	27	139
38.16	139	739	15	139
38.18	127	718	8	127
38.2	133	751	66	133
38.22	136	754	6	136
38.24	140	739	0	140
38.26	139	755	22	139
38.28	149	720	56	149
38.3	131	708	17	131
38.32	150	727	41	150
38.34	157	708	38	157
38.36	128	687	54	128
38.38	148	719	37	148
38.4	165	634	4	165
38.42	177	721	3	177
38.44	154	694	20	154
38.46	147	698	0	147
38.48	139	693	7	139
38.5	129	647	5	129
38.52	136	692	5	136
38.54	146	674	6	146
38.56	154	681	26	154
38.58	141	687	7	141
38.6	154	681	35	154
38.62	143	671	36	143
38.64	148	648	20	148
38.66	149	655	100	149
38.68	166	643	56	166
38.7	152	700	29	152
38.72	146	629	28	146
38.74	146	682	73	146
38.76	168	649	22	168
38.78	132	693	27	132
38.8	128	705	49	128
38.82	144	689	66	144
38.84	124	690	40	124
38.86	142	652	35	142
38.88	140	665	54	140
38.9	134	671	50	134
38.92	127	704	17	127
38.94	128	719	44	128
38.96	132	715	24	132
38.98	135	684	22	135
39	133	668	25	133
39.02	127	655	75	127
39.04	139	647	13	139
39.06	151	711	34	151
39.08	128	679	49	128
39.1	137	709	28	137
39.12	131	655	23	131
39.14	132	697	23	132
39.16	148	669	5	148
39.18	160	717	4	160
39.2	144	672	34	144
39.22	126	661	26	126
39.24	144	633	0	144
39.26	145	657	56	145
39.28	135	672	3	135
39.3	111	715	25	111
39.32	132	696	23	132
39.34	121	690	17	121
39.36	134	614	1	134
39.38	145	671	45	145
39.4	142	681	11	142
39.42	157	656	43	157
39.44	142	663	0	142
39.46	136	669	41	136
39.48	145	679	41	145
39.5	139	686	13	139
39.52	150	661	29	150
39.54	142	657	24	142
39.56	125	676	1	125
39.58	126	671	31	126
39.6	150	649	48	150
39.62	140	655	3	140
39.64	136	620	11	136
39.66	127	653	51	127
39.68	142	680	7	142
39.7	146	633	3	146
39.72	149	640	10	149
39.74	129	664	16	129
39.76	135	607	27	135
39.78	142	678	65	142
39.8	140	658	23	140
39.82	127	596	65	127
39.84	148	645	9	148
39.86	148	665	8	148
39.88	135	633	18	135
39.9	140	625	0	140
39.92	123	631	0	123
39.94	136	685	9	136
39.96	131	661	35	131
39.98	134	649	4	134
40	131	631	5	131
40.02	125	620	25	125
40.04	138	643	24	138
40.06	115	645	21	115
40.08	122	658	41	122
40.1	134	646	16	134
40.12	145	663	8	145
40.14	133	610	0	133
40.16	120	621	0	120
40.18	127	597	0	127
40.2	128	617	0	128
40.22	141	637	0	141
40.24	132	642	37	132
40.26	122	628	14	122
40.28	138	659	24	138
40.3	124	683	42	124
40.32	134	607	14	134
40.34	119	643	1	119
40.36	128	609	8	128
40.38	104	617	15	104
40.4	131	668	8	131
40.42	130	661	0	130
40.44	122	609	0	122
40.46	130	646	0	130
40.48	124	601	35	124
40.5	114	606	16	114
40.52	104	595	76	104
40.54	115	716	11	115
40.56	123	642	48	123
40.58	130	671	39	130
40.6	128	625	19	128
40.62	130	672	30	130
40.64	121	654	23	121
40.66	132	639	28	132
40.68	125	607	29	125
40.7	124	649	63	124
40.72	126	642	34	126
40.74	128	692	37	128
40.76	136	651	76	136
40.78	130	648	0	130
40.8	133	637	4	133
40.82	120	630	4	120
40.84	127	645	23	127
40.86	124	628	29	124
40.88	132	630	36	132
40.9	132	584	12	132
40.92	126	574	38	126
40.94	123	648	37	123
40.96	133	607	27	133
40.98	127	655	11	127
41	130	650	31	130
41.02	120	625	40	120
41.04	117	596	60	117
41.06	118	614	29	118
41.08	131	648	54	131
41.1	114	621	43	114
41.12	114	630	15	114
41.14	121	625	7	121
41.16	113	612	2	113
41.18	127	621	5	127
41.2	135	624	16	135
41.22	137	648	21	137
41.24	126	614	59	126
41.26	117	609	31	117
41.28	107	631	15	107
41.3	117	604	11	117
41.32	138	574	4	138
41.34	113	578	1	113
41.36	120	597	39	120
41.38	127	601	8	127
41.4	121	605	0	121
41.42	138	585	0	138
41.44	124	604	16	124
41.46	128	606	19	128
41.48	110	683	16	110
41.5	154	626	16	154
41.52	116	641	5	116
41.54	133	632	0	133
41.56	107	606	8	107
41.58	115	582	14	115
41.6	112	650	0	112
41.62	119	632	0	119
41.64	122	589	12	122
41.66	116	624	38	116
41.68	107	616	0	107
41.7	116	637	3	116
41.72	105	631	13	105
41.74	127	638	6	127
41.76	121	638	23	121
41.78	122	613	13	122
41.8	113	595	48	113
41.82	121	648	36	121
41.84	129	578	19	129
41.86	123	644	38	123
41.88	119	612	0	119
41.9	120	595	0	120
41.92	109	696	0	109
41.94	114	613	22	114
41.96	132	611	0	132
41.98	127	613	64	127
42	124	598	44	124
42.02	120	646	55	120
42.04	114	624	47	114
42.06	126	609	40	126
42.08	118	587	18	118
42.1	127	603	3	127
42.12	124	533	54	124
42.14	134	658	23	134
42.16	98	638	21	98
42.18	128	615	12	128
42.2	113	581	50	113
42.22	112	634	1	112
42.24	103	659	11	103
42.26	116	625	19	116
42.28	115	642	28	115
42.3	111	600	13	111
42.32	130	609	15	130
42.34	126	623	6	126
42.36	108	594	0	108
42.38	113	622	16	113
42.4	107	611	41	107
42.42	131	591	33	131
42.44	121	584	10	121
42.46	115	607	45	115
42.48	112	633	33	112
42.5	120	601	17	120
42.52	129	610	25	129
42.54	120	658	8	120
42.56	113	575	32	113
42.58	126	605	13	126
42.6	112	603	11	112
42.62	100	614	33	100
42.64	118	630	0	118
42.66	110	614	38	110
42.68	130	559	23	130
42.7	124	650	14	124
42.72	110	621	44	110
42.74	122	635	24	122
42.76	128	608	19	128
42.78	135	637	43	135
42.8	124	609	54	124
42.82	124	632	64	124
42.84	116	645	45	116
42.86	113	634	42	113
42.88	111	671	48	111
42.9	123	656	24	123
42.92	109	667	27	109
42.94	109	633	39	109
42.96	108	668	78	108
42.98	113	694	62	113
43	107	681	72	107
43.02	101	712	111	101
43.04	133	654	122	133
43.06	117	663	105	117
43.08	109	721	124	109
43.1	110	694	212	110
43.12	123	746	212	123
43.14	106	708	253	106
43.16	110	743	356	110
43.18	107	732	510	107
43.2	112	815	599	112
43.22	111	879	759	111
43.24	116	806	834	116
43.26	127	808	934	127
43.28	119	861	1074	119
43.3	120	929	1082	120
43.32	131	956	1119	131
43.34	111	959	1050	111
43.36	109	978	991	109
43.38	116	969	899	116
43.4	124	979	718	124
43.42	117	997	702	117
43.44	107	981	534	107
43.46	100	1022	489	100
43.48	119	1053	433	119
43.5	134	1027	388	134
43.52	138	999	350	138
43.54	113	984	306	113
43.56	118	998	270	118
43.58	122	970	295	122
43.6	104	927	357	104
43.62	124	985	282	124
43.64	135	921	270	135
43.66	105	900	231	105
43.68	103	877	268	103
43.7	121	846	230	121
43.72	117	793	180	117
43.74	112	810	128	112
43.76	121	814	109	121
43.78	101	793	146	101
43.8	106	837	124	106
43.82	121	812	47	121
43.84	103	772	83	103
43.86	90	719	128	90
43.88	102	746	99	102
43.9	105	733	47	105
43.92	112	742	57	112
43.94	111	740	21	111
43.96	111	694	56	111
43.98	104	707	34	104
44	106	693	45	106
44.02	111	672	56	111
44.04	111	636	20	111
44.06	121	655	21	121
44.08	119	629	38	119
44.1	100	625	58	100
44.12	117	657	45	117
44.14	119	614	14	119
44.16	89	630	60	89
44.18	103	576	75	103
44.2	105	611	66	105
44.22	101	616	49	101
44.24	120	604	35	120
44.26	119	634	45	119
44.28	111	580	22	111
44.3	111	596	8	111
44.32	111	605	0	111
44.34	114	577	19	114
44.36	115	593	16	115
44.38	96	586	6	96
44.4	113	648	14	113
44.42	94	581	14	94
44.44	103	605	24	103
44.46	114	615	36	114
44.48	119	583	0	119
44.5	118	602	0	118
44.52	123	627	0	123
44.54	125	576	18	125
44.56	108	601	11	108
44.58	104	568	16	104
44.6	115	569	17	115
44.62	120	597	76	120
44.64	116	571	14	116
44.66	104	593	29	104
44.68	95	595	16	95
44.7	104	610	32	104
44.72	113	543	33	113
44.74	117	609	6	117
44.76	101	559	51	101
44.78	86	554	63	86
44.8	111	581	82	111
44.82	129	588	60	129
44.84	104	600	38	104
44.86	111	600	115	111
44.88	100	637	83	100
44.9	103	571	71	103
44.92	111	579	65	111
44.94	101	566	74	101
44.96	91	624	107	91
[truncated: 252 more rows]

## Sheet: Fig.2b
ppm	HPβCD	CsPbBr3	CsBr	PbBr2
-3.74334	3198.49	3033.13	2606.8	2979.1
-3.74318	3299.93	3028.16	2538.87	2799.86
-3.74303	3419.13	3027.19	2599.51	2691.8
-3.74288	3477.46	3012.67	2723.51	2693.12
-3.74273	3402.64	2991.31	2759.77	2776.03
-3.74258	3327.83	2982.35	2689.23	2875.59
-3.74243	3249.21	2987.98	2641.19	2928.14
-3.74228	3170.59	2995.37	2681.79	2914.18
-3.74213	3124.31	2997.19	2723.66	2874.15
-3.74197	3078.03	2996.79	2695.78	2865.85
-3.74182	3031.74	3004.25	2667.04	2902.03
-3.74167	2985.46	3038.05	2718.98	2942.38
-3.74152	3071.05	3112.99	2799.79	2947.57
-3.74137	3156.64	3207.39	2808.48	2924.99
-3.74122	3242.24	3259.66	2751.59	2912.88
-3.74107	3327.83	3228.84	2716.72	2927.53
-3.74091	3277.74	3155.18	2737.92	2940.32
-3.74076	3227.65	3127.73	2777.83	2913.67
-3.74061	3177.57	3181.41	2811.65	2853.1
-3.74046	3127.48	3251.62	2842.03	2807.51
-3.74031	3107.82	3246.77	2858.26	2812.84
-3.74016	3088.17	3146.7	2853.61	2852.96
-3.74001	3068.52	3013.08	2862.3	2889.85
-3.73985	3048.86	2922.34	2912.19	2915.35
-3.7397	3079.29	2913.05	2957.38	2953.84
-3.73955	3109.73	2981.05	2935.23	3025.38
-3.7394	3140.16	3086.93	2864.79	3127.74
-3.73925	3170.59	3168.24	2818.75	3240.57
-3.7391	3240.33	3184.25	2811.39	3322.73
-3.73895	3310.08	3164.62	2788.92	3321.76
-3.7388	3391.23	3182.49	2730.33	3223.35
-3.73864	3350.65	3258.85	2677.7	3087.69
-3.73849	3253.85	3322.28	2657.42	3002.76
-3.73834	3217.91	3294.3	2637.17	3000.4
-3.73819	3335.4	3193.46	2583.8	3041.46
-3.73804	3452.89	3115.34	2511.6	3073.46
-3.73789	3460.06	3117.58	2455.98	3070.15
-3.73774	3345.5	3166.95	2442.07	3029.1
-3.73758	3288	3204.06	2482.8	2977.04
-3.73743	3352.24	3217.17	2567.32	2973.62
-3.73728	3458.95	3227.55	2649.4	3059.52
-3.73713	3504.8	3232.72	2696.49	3193.74
-3.73698	3470.76	3203.85	2745.54	3285.29
-3.73683	3436.72	3137.01	2851.72	3290.23
-3.73668	3363.37	3076.08	2984.15	3235.85
-3.73653	3290.03	3067.87	3045.77	3158.25
-3.73637	3148.2	3105.81	3013.64	3078.74
-3.73622	3128.11	3137.1	2976.53	3040.41
-3.73607	3203.6	3130.77	3001.63	3084.11
-3.73592	3279.09	3120.96	3037.3	3159.11
-3.73577	3301.32	3163.08	3005.02	3139.94
-3.73562	3323.55	3254.07	2925.25	2984.68
-3.73547	3397.77	3326.14	2881.53	2812.34
-3.73531	3471.99	3326.88	2903.64	2762.4
-3.73516	3424.48	3275.24	2952.24	2831.82
-3.73501	3376.96	3220.99	2993.26	2915.66
-3.73486	3330.72	3181.22	3015.63	2957.42
-3.73471	3284.48	3146.26	2994.64	2975.43
-3.73456	3238.23	3118.59	2914.83	2977.65
-3.73441	3191.99	3103.74	2820.92	2948.63
-3.73426	3209.15	3084.23	2785.57	2918.58
-3.7341	3226.31	3050.82	2806.43	2952.75
-3.73395	3243.46	3042.32	2804.69	3049.67
-3.7338	3260.62	3095.97	2733.71	3120.04
-3.73365	3203.6	3166.1	2638.99	3097.99
-3.7335	3146.58	3163.17	2581.94	3020.88
-3.73335	3097.17	3084.25	2558.54	2969.06
-3.7332	3047.75	3032.09	2533	2974.04
-3.73304	2972.98	3073.86	2512.69	3018.18
-3.73289	3019.93	3147.88	2533.24	3080.74
-3.73274	3120.15	3157.3	2588.9	3139.39
-3.73259	3220.36	3099.44	2625.98	3155.32
-3.73244	3207.72	3041.53	2609.88	3108.27
-3.73229	3195.08	3009.75	2565.57	3040.4
-3.73214	3182.44	2973.27	2538.72	3024.43
-3.73199	3169.8	2920.09	2541.57	3083.84
-3.73183	3143.21	2880.12	2551.1	3170.47
-3.73168	3116.62	2870.25	2549.1	3222.8
-3.73153	3211.76	2867.94	2548.5	3218.9
-3.73138	3306.91	2850.54	2576.7	3169.83
-3.73123	3351.33	2827.46	2638.57	3097.57
-3.73108	3395.75	2827.04	2702.08	3040.44
-3.73093	3379.3	2872.58	2730.19	3049.6
-3.73077	3362.86	2964.58	2725.47	3139.84
-3.73062	3357.83	3065.41	2729.76	3252.53
-3.73047	3352.79	3118.83	2771.83	3306.38
-3.73032	3347.76	3113.66	2830.57	3287.86
-3.73017	3342.73	3106.42	2863.07	3253.68
-3.73002	3292.05	3143.76	2856.99	3235.81
-3.72987	3241.36	3186.06	2838.3	3189.41
-3.72971	3190.68	3159.72	2829.04	3064.59
-3.72956	3140	3071.15	2820.36	2892.96
-3.72941	3180.62	3008.77	2787.45	2759.16
-3.72926	3221.23	3031.4	2722.2	2707.95
-3.72911	3261.85	3111.59	2643.32	2722.34
-3.72896	3302.47	3195.88	2582.01	2776.7
-3.72881	3259.63	3262.6	2558.03	2860.94
-3.72866	3216.8	3305.03	2566.39	2955.56
-3.7285	3173.96	3315.36	2590.01	3030.89
-3.72835	3131.12	3313.07	2627.02	3078.15
-3.7282	3131.4	3338.61	2697.19	3107.1
-3.72805	3131.68	3384.88	2799.93	3113.03
-3.7279	3131.96	3378.45	2889.22	3083.44
-3.72775	3132.23	3269.17	2913.69	3032.08
-3.7276	3199.08	3103.59	2880.89	2981.65
-3.72744	3265.93	2968.49	2847.27	2919.3
-3.72729	3211.05	2892.21	2840.77	2823.38
-3.72714	3156.17	2850.27	2831.29	2732.29
-3.72699	3148.2	2843.01	2796.37	2719.04
-3.72684	3140.24	2903.37	2769.03	2784.7
-3.72669	3254.01	3023.75	2786.15	2846.97
-3.72654	3367.77	3129.66	2820.39	2861.27
-3.72639	3359.97	3154.27	2812.88	2881.12
-3.72623	3352.16	3111.96	2757.52	2956.13
-3.72608	3283.49	3073.06	2705.92	3038.06
-3.72593	3214.82	3080.29	2690.2	3050.45
-3.72578	3191.79	3112.97	2692.62	3002.61
-3.72563	3168.77	3128.89	2696.56	2965.75
-3.72548	3145.75	3117.69	2716.24	2968.03
-3.72533	3122.72	3102.29	2749.91	2977.01
-3.72517	3171.35	3102.13	2750.34	2965.77
-3.72502	3219.97	3116.14	2681.19	2936.99
-3.72487	3321.84	3140.03	2579.9	2896.01
-3.72472	3423.72	3175.17	2523.41	2854.6
-3.72457	3459.66	3208.15	2542.89	2850.41
-3.72442	3373.87	3204.45	2603.34	2909.03
-3.72427	3234.83	3148.09	2655.93	2989.56
-3.72412	3095.78	3075.54	2676.36	3015.97
-3.72396	3077.35	3044.37	2657.93	2966.16
-3.72381	3058.93	3074.74	2608.4	2895.22
-3.72366	3093.76	3142.79	2564.52	2870.03
-3.72351	3128.59	3217.5	2576	2909.08
-3.72336	3153.28	3273.46	2656.64	2981.65
-3.72321	3056.23	3282.59	2767.36	3038.44
-3.72306	2898.32	3239.06	2864.98	3049.77
-3.7229	2862.14	3189.13	2944.65	3032.81
-3.72275	2952.77	3186.09	3017.64	3027.73
-3.7226	3043.39	3210.11	3069.74	3033.29
-3.72245	3088.37	3185.4	3075.73	2999.11
-3.7223	3011.61	3091.8	3048.67	2907.94
-3.72215	2983.04	3003.07	3039.06	2823.02
-3.722	2954.47	2988.57	3071.46	2811.08
-3.72184	2979.16	3033.37	3106.02	2856.62
-3.72169	3003.85	3093.89	3079.48	2903.4
-3.72154	3113.49	3174.13	2972.74	2941.81
-3.72139	3223.14	3284.76	2825.8	2988.06
-3.72124	3401.26	3370.7	2696.76	3010.45
-3.72109	3457.64	3357.49	2619.58	2959.42
-3.72094	3393.57	3255.34	2590.03	2860.23
-3.72079	3329.49	3147.85	2577.7	2793.91
-3.72063	3257.81	3081.39	2558.26	2783.63
-3.72048	3186.13	3031.49	2544.76	2774.6
-3.72033	3189.26	2979.43	2575.45	2734.94
-3.72018	3192.39	2949.43	2657.17	2702.53
-3.72003	3195.52	2947.66	2738.43	2716.46
-3.71988	3198.65	2929.31	2768.79	2771.14
-3.71973	3184.03	2866.45	2765.9	2855.46
-3.71957	3169.4	2804.4	2781.51	2965.96
-3.71942	3268.9	2807.21	2808.71	3059.94
-3.71927	3368.41	2875.22	2781.85	3071.48
-3.71912	3389.09	2954.36	2687.6	3009.63
-3.71897	3288.04	3004.59	2614.33	2969.94
-3.71882	3187	3021.87	2645.95	3002.43
-3.71867	3207.68	3010.46	2745.66	3035.36
-3.71852	3339.95	2976.69	2803	2985.99
-3.71836	3472.23	2947.32	2775.06	2885.3
-3.71821	3490.37	2957.14	2721.69	2823.22
-3.71806	3508.52	3008.94	2708.46	2818.29
-3.71791	3439.18	3069.27	2733.25	2822.1
-3.71776	3369.83	3111.86	2763.24	2823
-3.71761	3300.49	3146.85	2791.79	2857.94
-3.71746	3231.14	3196.22	2829.55	2927.58
-3.7173	3229	3255.81	2870.97	2979.11
-3.71715	3226.86	3299.34	2894.48	2989.67
-3.717	3224.72	3317.82	2883.57	2999.6
-3.71685	3222.58	3337.15	2834.76	3038.63
-3.7167	3184.94	3383.56	2765.02	3072.92
-3.71655	3147.29	3437.65	2714.55	3059.52
-3.7164	3170.51	3444.58	2715.69	3015.9
-3.71625	3193.73	3379.93	2745.49	2995.98
-3.71609	3263.87	3288.32	2738.36	3018.67
-3.71594	3334.01	3237.37	2663.19	3055.1
-3.71579	3343.28	3245.39	2562.45	3077.86
-3.71564	3352.56	3279.38	2500.62	3090.83
-3.71549	3344.08	3313.16	2498.27	3110.12
-3.71534	3335.6	3349.91	2535.91	3137.38
-3.71519	3266.25	3385.75	2591.98	3161.35
-3.71503	3196.9	3394.92	2642.3	3170.87
-3.71488	3132.63	3371.86	2645.56	3157.9
-3.71473	3068.36	3351.23	2577.53	3114.61
-3.71458	3125.82	3357.38	2479.12	3039.78
-3.71443	3183.27	3362.58	2433.61	2951.03
-3.71428	3269.06	3331.56	2483.24	2885.7
-3.71413	3354.85	3285.33	2589.28	2879.23
-3.71398	3318.91	3277.91	2680.59	2933.17
-3.71382	3282.97	3319.81	2722.92	3001.41
-3.71367	3310.43	3364.85	2730.05	3022.29
-3.71352	3337.89	3371.28	2726.6	2979.5
-3.71337	3312.1	3339.42	2716.78	2928.79
-3.71322	3286.3	3290.61	2687.24	2942.52
-3.71307	3288.4	3249.14	2628	3022.63
-3.71292	3412.23	3248.7	2550.95	3092.35
-3.71276	3589.32	3312.17	2493.08	3090.28
-3.71261	3644.68	3408.54	2498.49	3044.75
-3.71246	3645.51	3467.38	2587.32	3022.94
-3.71231	3524.61	3457.68	2728.26	3030.79
-3.71216	3350.46	3421.25	2845.74	3016.55
-3.71201	3176.3	3408.22	2872.19	2967.56
-3.71186	3047	3413.63	2807.96	2939.59
-3.7117	3039.43	3404.71	2723.1	2970.4
-3.71155	3024.25	3376.44	2685.4	3021.81
-3.7114	3009.08	3341.38	2689.37	3043.11
-3.71125	2982.49	3292.17	2673.25	3042.54
-3.7111	2955.9	3222.03	2604.47	3053.01
-3.71095	3051.04	3167.57	2525.6	3071.34
-3.7108	3146.18	3180.3	2506.19	3085.8
-3.71065	3160.8	3255.33	2564.06	3123.24
-3.71049	3175.43	3331.55	2651.76	3201.36
-3.71034	3190.05	3367.09	2710.86	3262.76
-3.71019	3204.67	3374.81	2726.26	3237.14
-3.71004	3115.31	3378.41	2729.39	3158.84
-3.70989	3025.96	3376.49	2758.82	3135.93
-3.70974	2989.86	3365.16	2821.9	3193.42
-3.70959	3075.49	3355.81	2888.33	3234.6
-3.70943	3120.39	3347.56	2920.33	3191
-3.70928	3165.28	3316.25	2903.85	3127.71
-3.70913	3217.79	3256.48	2854.6	3138.97
-3.70898	3270.29	3204.61	2801.54	3198.67
-3.70883	3357.03	3191.04	2768.23	3194.05
-3.70868	3443.77	3198.48	2755.75	3083.68
-3.70853	3469.65	3202.43	2732.15	2950.96
-3.70838	3495.53	3225.43	2654.5	2899.39
-3.70822	3566.42	3300.83	2525.1	2949.82
-3.70807	3637.31	3393.9	2416.08	3053.04
-3.70792	3654.94	3416.45	2405.24	3157.87
-3.70777	3550.84	3335.9	2484.42	3241.07
-3.70762	3379.54	3228.19	2564.31	3294.71
-3.70747	3208.24	3194.15	2584.03	3315.65
-3.70732	3151.06	3247.38	2584.05	3306.97
-3.70716	3093.88	3313.94	2641.3	3275
-3.70701	3123.71	3329.93	2751.58	3222.61
-3.70686	3153.55	3308.18	2820.92	3155.52
-3.70671	3183.39	3302.55	2778.13	3099.45
-3.70656	3213.23	3329.32	2663.92	3096.06
-3.70641	3166.99	3346.03	2582.72	3160.83
-3.70626	3120.74	3309.68	2580.9	3246.16
-3.70611	3006.03	3237.86	2609.02	3274.14
-3.70595	3013.04	3194.48	2607.46	3220.94
-3.7058	3036.54	3216.63	2589.03	3146.02
-3.70565	3060.04	3277.66	2604.67	3118.42
-3.7055	3091.14	3333.09	2659.04	3136.07
-3.70535	3122.25	3381.24	2714.67	3145.68
-3.7052	3237.05	3451.93	2768.34	3119.75
-3.70505	3351.84	3543.63	2854.11	3073.72
-3.70489	3270.09	3605.33	2951.69	3021.96
-3.70474	3188.34	3592.41	2971.07	2967.68
-3.70459	3153.32	3518.87	2875.25	2936.89
-3.70444	3219.73	3438.4	2757.74	2970.12
-3.70429	3286.14	3387.68	2731.48	3060.73
-3.70414	3251.11	3366.76	2785.56	3139.98
-3.70399	3236.37	3365.79	2829.38	3145.66
-3.70384	3221.63	3387.89	2834.57	3080.24
-3.70368	3200.55	3439.71	2842.61	2990.95
-3.70353	3179.47	3514.77	2854.09	2924.29
-3.70338	3295.34	3595.19	2816.35	2912.19
-3.70323	3411.2	3663.34	2726.8	2963.29
-3.70308	3527.07	3706.42	2642.03	3040.42
-3.70293	3642.93	3719.35	2571.77	3076.9
-3.70278	3586.35	3711.95	2467.82	3045.85
-3.70262	3529.76	3702.77	2352.05	2993.08
-3.70247	3473.18	3692.21	2339.83	2976.19
-3.70232	3416.59	3650.78	2472.75	2994.08
-3.70217	3458.91	3556.79	2625.89	3006.78
-3.70202	3501.23	3443.34	2668.45	3005
-3.70187	3543.55	3378.33	2639.74	3018.72
-3.70172	3585.87	3388.35	2664.54	3058.91
-3.70156	3516.61	3429.41	2754.03	3089.74
-3.70141	3447.34	3445.95	2801.87	3074.6
-3.70126	3378.07	3426.78	2754.28	3029.59
-3.70111	3308.81	3381.05	2675.79	3008.89
-3.70096	3262.37	3302.94	2637.84	3040.53
-3.70081	3215.92	3210.35	2629.78	3095.28
-3.70066	3169.48	3185.91	2603.7	3127.18
-3.70051	3123.04	3301.52	2552.25	3126.51
-3.70035	3155.22	3499.69	2518.17	3107.71
-3.7002	3187.39	3625.51	2552.41	3055.81
-3.70005	3219.57	3604	2663.02	2934.56
-3.6999	3251.75	3521.87	2782.46	2766.89
-3.69975	3174.99	3494.6	2808.68	2655.4
-3.6996	3098.24	3514.44	2712.82	2672.02
-3.69945	3143.21	3494.65	2579.4	2760.06
-3.69929	3188.19	3422.31	2502.41	2807.72
-3.69914	3235.7	3384.16	2478.54	2799.02
-3.69899	3283.21	3439.67	2455.33	2816.74
-3.69884	3326.92	3534.59	2440.49	2899.74
-3.69869	3370.62	3564.35	2483.17	2983.08
-3.69854	3334.45	3488.32	2572.81	3005.17
-3.69839	3237.4	3363.06	2647.65	2994.27
-3.69824	3144.16	3282.3	2695.57	2998.09
-3.69808	3111.79	3294.85	2754.48	2990.53
-3.69793	3152.96	3368.02	2806.22	2915.97
-3.69778	3255	3428.74	2768.81	2793.74
-3.69763	3383.66	3446.64	2628.4	2715.6
-3.69748	3410.88	3463.12	2496.64	2750.76
-3.69733	3402.76	3525	2482.76	2892.2
-3.69718	3394.64	3612.15	2565.91	3077.36
-3.69702	3380.17	3663.31	2644.58	3221.82
-3.69687	3365.71	3660.27	2663.62	3256.33
-3.69672	3381.68	3645.48	2641.46	3183
-3.69657	3397.65	3655.03	2608.69	3088.33
-3.69642	3413.62	3671.72	2577.96	3059.93
-3.69627	3429.59	3659.34	2562.81	3096.08
-3.69612	3373.28	3616.95	2578.2	3135.32
-3.69597	3316.97	3577.54	2620.04	3159.54
-3.69581	3260.66	3560.39	2664.67	3208.9
-3.69566	3204.35	3540.94	2689.33	3289.51
-3.69551	3259.63	3477.7	2683.83	3328.1
-3.69536	3314.91	3371.74	2654.68	3258.63
-3.69521	3363.85	3285.14	2626.51	3121.49
-3.69506	3412.79	3276.59	2627.2	3029.54
-3.69491	3433.39	3324.94	2660.89	3039.98
-3.69475	3352.56	3350.57	2707.52	3099.14
-3.6946	3294.54	3315.92	2753.72	3126.3
-3.69445	3297.4	3261.21	2806.99	3118.4
-3.6943	3371.26	3230.6	2874.52	3133.92
-3.69415	3445.12	3219.97	2938.52	3185.15
-3.694	3522.79	3223.42	2962.52	3203.32
-3.69385	3600.46	3267.08	2920.79	3136.12
-3.69369	3555.12	3347.24	2827.86	3036.63
-3.69354	3509.79	3396.39	2742.84	3005.73
-3.69339	3464.46	3381.06	2719.77	3069.01
-3.69324	3419.13	3381.91	2745.54	3165.01
-3.69309	3404.23	3490.62	2753.36	3239.91
-3.69294	3389.33	3662.62	2722.43	3287.97
-3.69279	3374.43	3767.2	2720.28	3300.2
-3.69264	3359.53	3760.28	2801.47	3253.61
-3.69248	3329.26	3706.85	2900.89	3175.51
-3.69233	3298.98	3647.53	2899.54	3144.43
-3.69218	3268.71	3560.24	2784.07	3182.01
-3.69203	3238.43	3464.92	2664.9	3205.45
-3.69188	3210.69	3442.47	2632.31	3142.93
-3.69173	3182.96	3506.69	2663.04	3041.2
-3.69158	3276.95	3562.31	2688.64	2995.13
-3.69142	3370.94	3548.65	2687.08	3015.45
-3.69127	3300.09	3534.65	2675.53	3043.16
-3.69112	3229.24	3602.58	2663.54	3061.93
-3.69097	3158.39	3711.74	2652.41	3105.96
-3.69082	3087.54	3752	2644.13	3165.07
-3.69067	3143.49	3681.54	2626.85	3174.14
-3.69052	3199.44	3547.56	2584.53	3116.89
-3.69037	3133.66	3418.86	2540.16	3063.24
-3.69021	3067.88	3355.12	2550.48	3066.71
-3.69006	3088.92	3393.42	2632.01	3085.36
-3.68991	3109.96	3499.96	2728.21	3052.07
-3.68976	3131.01	3572.69	2772.61	2978.57
-3.68961	3152.05	3548.99	2751.54	2931.75
-3.68946	3195.91	3478.46	2683.99	2928.55
-3.68931	3239.78	3444.36	2582.86	2915.07
-3.68915	3283.65	3458.23	2465.26	2858.09
-3.689	3327.51	3482.86	2370.67	2808.01
-3.68885	3383.42	3507.42	2333.45	2839.98
-3.6887	3439.34	3537.3	2356.23	2955.38
-3.68855	3495.25	3553.8	2424.1	3077.09
-3.6884	3551.16	3548.69	2520.82	3138.95
-3.68825	3600.73	3558.05	2614.24	3144.46
-3.6881	3650.31	3600.6	2661.7	3126.93
-3.68794	3616.19	3629.34	2652.98	3091.02
-3.68779	3521.2	3609.7	2624.37	3028.77
-3.68764	3458.24	3591.24	2615.33	2967.38
-3.68749	3456.14	3619.82	2635.37	2949.97
-3.68734	3473.06	3632.34	2681.49	2972.98
-3.68719	3388.54	3542.14	2745.95	2989.57
-3.68704	3244.42	3391.64	2797.06	2978.4
-3.68688	3100.3	3307.65	2797.04	2961.02
-3.68673	3066.5	3322.28	2758.14	2942.86
-3.68658	3174.71	3348.35	2733.15	2894.21
-3.68643	3298.78	3324.61	2728.97	2814.47
-3.68628	3321.41	3274.02	2685.07	2762.82
-3.68613	3288.24	3219.1	2572.61	2786.27
-3.68598	3255.08	3157.91	2461.25	2854.94
-3.68583	3246	3139.36	2435.34	2905.12
-3.68567	3236.93	3240.22	2478.98	2912.68
-3.68552	3227.85	3429.29	2501.13	2888.99
-3.68537	3218.78	3563.7	2454.71	2840.71
-3.68522	3186.09	3568.14	2385.07	2777.3
-3.68507	3153.39	3517.66	2368.56	2731.01
-3.68492	3120.7	3493.28	2438.28	2728.08
-3.68477	3088.01	3467.05	2557.28	2759.45
-3.68461	3106.04	3405.35	2644.58	2807.89
-3.68446	3124.07	3380.27	2642.33	2872.18
-3.68431	3142.1	3466.02	2577.79	2937.13
-3.68416	3160.13	3594.34	2534.64	2966.71
-3.68401	3157.24	3635.49	2553.65	2969.56
-3.68386	3154.35	3590.98	2597.68	3020.46
-3.68371	3151.45	3589.28	2633.3	3159.56
-3.68355	3148.56	3691.76	2691.84	3316.01
-3.6834	3115.23	3804.09	2807.29	3398.58
-3.68325	3081.91	3805.66	2935.94	3416.06
-3.6831	3048.58	3693.19	2990.83	3428
-3.68295	3015.26	3562.05	2935.36	3417.58
-3.6828	3011.26	3492.49	2806.11	3319.8
-3.68265	3007.25	3487.02	2666.95	3157.1
-3.6825	3003.25	3496.66	2573.99	3033.64
-3.68234	2999.25	3484.12	2550.99	2985.51
-3.68219	2999.05	3462.33	2561.27	2946.29
-3.68204	2998.85	3466.69	2536.94	2886.37
-3.68189	2960.61	3488.71	2473.83	2876.15
-3.68174	2983.24	3467.79	2457.32	2956.68
-3.68159	3030.59	3375.47	2548.04	3042.53
-3.68144	3017.08	3278.31	2685.44	3030.96
-3.68128	2969.33	3271.12	2764.2	2943.95
-3.68113	3043.31	3361.32	2770.25	2879.71
-3.68098	3231.42	3467.38	2771.68	2864.4
-3.68083	3358.66	3527.49	2799.7	2836.68
-3.68068	3324.86	3557.85	2814.94	2764.7
-3.68053	3291.06	3593.48	2785.78	2701.8
-3.68038	3246.16	3621.66	2733.48	2712
-3.68023	3201.26	3605.05	2695.85	2791.98
-3.68007	3236.25	3541.39	2693.2	2890.68
-3.67992	3332.11	3468.03	2729.34	2977.84
-3.67977	3411.48	3420.16	2780.79	3067.2
-3.67962	3369.12	3407.84	2798.41	3175.76
-3.67947	3203.76	3425.71	2763.72	3281.48
-3.67932	3038.4	3462.41	2724.78	3337.92
-3.67917	2978.92	3500.09	2728.36	3331.87
-3.67901	3041.17	3522.11	2741.56	3302.52
-3.67886	3156.68	3527.19	2705.83	3286.9
-3.67871	3272.19	3527.61	2645.15	3270.45
-3.67856	3377.56	3530.45	2636.85	3220.82
-3.67841	3482.92	3528.5	2682.27	3151.28
-3.67826	3385.41	3513.19	2691.3	3105.35
-3.67811	3287.89	3487.29	2611.17	3087.24
-3.67796	3255.19	3456.74	2492.37	3058.23
-3.6778	3222.5	3419.23	2407.07	3008.09
-3.67765	3186.01	3375.83	2371.52	2982.9
-3.6775	3149.51	3349.12	2377.19	3023.44
-3.67735	3244.89	3368.11	2428.71	3111.66
-3.6772	3279.41	3430.25	2512.15	3193.07
-3.67705	3187.12	3499.61	2580.32	3225.51
-3.6769	3033.96	3552.46	2607.11	3198.68
-3.67674	3001.27	3602.58	2620.96	3136.9
-3.67659	3090.31	3665.72	2656.05	3088.67
-3.67644	3179.35	3721.85	2709.52	3081.51
-3.67629	3146.66	3737.42	2767.11	3084.03
-3.67614	3074.66	3707.81	2825.52	3045.56
-3.67599	3063.52	3652.8	2867.38	2972.89
-3.67584	3132.27	3589.27	2865.5	2925.15
-3.67569	3201.03	3540.09	2837	2931.76
-3.67553	3250.16	3548.95	2843.28	2965.1
-3.67538	3299.3	3639.04	2901.26	3001.57
-3.67523	3348.43	3763.97	2946.16	3053.27
-3.67508	3397.57	3847.48	2922.41	3118.29
-3.67493	3383.3	3872.43	2864.22	3153.01
-3.67478	3369.04	3881.16	2835.72	3127
-3.67463	3354.77	3885.13	2834.28	3069.13
-3.67447	3340.51	3837.25	2809.87	3031.01
-3.67432	3331.95	3719.38	2755.42	3033.18
-3.67417	3323.39	3598.74	2712.25	3063.74
-3.67402	3314.83	3548.65	2698.62	3097.3
-3.67387	3306.27	3551.51	2689.3	3103.37
-3.67372	3226.7	3533.77	2666	3073.56
-3.67357	3147.13	3477.53	2642.38	3050.87
-3.67341	3067.56	3443.36	2628.72	3086.47
-3.67326	2988	3482.58	2609.03	3158.51
-3.67311	3047.43	3570.52	2565.88	3189.18
-3.67296	3106.87	3639.8	2502.52	3158.82
-3.67281	3166.31	3654.5	2430.78	3138.86
-3.67266	3225.75	3638.49	2356.44	3181.51
-3.67251	3173.6	3642.38	2287.83	3240.93
-3.67236	3121.46	3689.31	2247.21	3247.43
-3.6722	3069.31	3749.05	2263.67	3205.54
-3.67205	3017.16	3767.43	2352.57	3168.29
-3.6719	3088.65	3723.89	2497.77	3161.39
-3.67175	3160.13	3653.01	2653.6	3182.56
-3.6716	3231.62	3605.48	2776.14	3234.43
-3.67145	3303.1	3598.37	2856.01	3306.23
-3.6713	3283.29	3608.57	2910.35	3355.75
-3.67114	3263.48	3601.26	2943.9	3355.46
-3.67099	3243.66	3560.21	2941.35	3326.7
-3.67084	3223.85	3506.8	2906.36	3294.52
-3.67069	3230.11	3495.68	2879.04	3252.06
-3.67054	3236.37	3568.42	2894.51	3205.92
-3.67039	3242.63	3697.31	2938.84	3200.48
-3.67024	3248.89	3795.16	2969.81	3246.15
-3.67009	3316.02	3797.61	2969.14	3279.65
-3.66993	3383.15	3718.65	2954.63	3257.52
-3.66978	3404.62	3611.71	2945.77	3234.29
-3.66963	3304.37	3505.61	2933.24	3274.54
-3.66948	3245.33	3406.53	2883.97	3338.39
-3.66933	3308.02	3334.57	2773.58	3341.29
-3.66918	3366.9	3310.45	2622.73	3286.66
-3.66903	3304.05	3313.46	2498.59	3243.71
-3.66887	3115.67	3300.54	2456.68	3222.97
-3.66872	2988.15	3274.38	2475.6	3175.98
-3.66857	2948.13	3289.57	2480.58	3104.32
-3.66842	2908.11	3373.04	2442.07	3063.56
-3.66827	2887.43	3476	2416.93	3056.13
-3.66812	2988.47	3533.69	2462.02	3021.98
-3.66797	3093.32	3542.78	2542.42	2950.17
-3.66782	3076.44	3542.01	2574.64	2905.99
-3.66766	2956.85	3537.32	2541.11	2920.88
-3.66751	2898.12	3496.9	2507.23	2941.99
-3.66736	2919.28	3419.62	2521.41	2923.9
-3.66721	2940.44	3355.23	2552.34	2895.22
-3.66706	2988.23	3336.46	2550.08	2898.46
-3.66691	3036.02	3337.83	2524.74	2928.83
-3.66676	3205.54	3336.43	2524.78	2966.66
-3.6666	3375.06	3371.56	2557.2	3010.27
-3.66645	3351.84	3486.05	2573.68	3047.08
-3.6663	3328.62	3630.07	2534.7	3049.26
-3.66615	3305.4	3694.6	2453.79	3023.68
-3.666	3282.18	3648.23	2366.96	3009.45
-3.66585	3283.72	3578.96	2291.86	3008.54
-3.6657	3285.27	3581.47	2237.31	2985.93
-3.66554	3283.01	3660.54	2232.16	2953.06
-3.66539	3280.75	3772.69	2306.28	2962.73
-3.66524	3253.13	3898.62	2441	2992.66
-3.66509	3164.65	4022.1	2565.19	2939.11
-3.66494	3079.97	4087.21	2608.92	2785.14
-3.66479	3056.15	4044.86	2548.11	2671.63
-3.66464	3088.13	3918.02	2401.77	2709.18
-3.66449	3180.97	3766.31	2218.02	2808
-3.66433	3323.27	3612.88	2072.18	2810.9
-3.66418	3526.43	3466.45	2036.74	2732.14
-3.66403	3648.44	3384.47	2112.22	2727.46
-3.66388	3648.72	3428.06	2207.49	2852.73
-3.66373	3518.39	3555.99	2227.78	2992.3
-3.66358	3388.06	3646.81	2180.79	3040.47
-3.66343	3296.88	3645.57	2160.47	3028.48
-3.66327	3205.7	3620.69	2232.41	3029.68
-3.66312	3232.45	3652.56	2369.48	3043.19
-3.66297	3259.2	3733.25	2502.13	3036.45
-3.66282	3264.39	3811.25	2588.87	3030.29
-3.66267	3208.71	3874.23	2622.57	3069.91
-3.66252	3118.8	3933.43	2608.53	3150.03
-3.66237	3150.62	3962.86	2571.22	3225.46
-3.66222	3281.35	3912.72	2562.04	3269.7
-3.66206	3412.07	3780.69	2620.06	3278.95
-3.66191	3419.8	3638.47	2718.39	3245.47
-3.66176	3305.8	3580.52	2769.3	3174.6
-3.66161	3195.6	3646.63	2700.59	3113.57
-3.66146	3146.26	3782.26	2531	3116.43
-3.66131	3257.97	3880.06	2367.2	3178.92
-3.66116	3369.67	3882.57	2314.16	3239.27
-3.661	3423.72	3838.28	2381.46	3248.5
-3.66085	3477.77	3831.41	2485.65	3219.95
-3.6607	3531.82	3873.27	2546.07	3205.88
-3.66055	3585.87	3905.01	2556.74	3238.8
-3.6604	3589.2	3890.42	2550.86	3298.84
-3.66025	3592.53	3844.95	2528.52	3333.21
-3.6601	3595.86	3777.47	2464.36	3309.4
-3.65995	3599.19	3674.57	2369.77	3249.66
-3.65979	3483.32	3555.79	2296.59	3206.01
-3.65964	3367.45	3475.59	2276.69	3202.18
-3.65949	3373.32	3448.83	2302.63	3215.98
-3.65934	3379.18	3438.54	2372.25	3220.07
-3.65919	3415.48	3439.79	2498.52	3217.31
-3.65904	3451.78	3500.33	2657.77	3222.82
-3.65889	3366.35	3621.76	2777.41	3232.16
-3.65873	3280.91	3717.39	2812.77	3230.24
-3.65858	3227.65	3724.83	2798.72	3224.24
-3.65843	3174.4	3694.95	2789.64	3245.92
-3.65828	3052.67	3702.35	2778.64	3314.04
-3.65813	3052.67	3723.67	2719.03	3400.1
-3.65798	3182	3683.27	2604.98	3437.74
-3.65783	3311.34	3582.56	2487.82	3380.66
-3.65768	3245.41	3501.37	2420.24	3264.53
-3.65752	3179.47	3486.38	2420.56	3196.46
-3.65737	3163.62	3509.83	2484.77	3249.54
-3.65722	3147.77	3534.58	2593.02	3371.69
-3.65707	3131.92	3557.18	2699.63	3439.49
-3.65692	3116.07	3580.75	2750.25	3409.12
-3.65677	3095.14	3596.12	2732.82	3360.83
-3.65662	3074.22	3604.14	2694.78	3370.62
-3.65646	3053.3	3627.52	2693.95	3398.78
-3.65631	3032.38	3691.12	2738.44	3361.8
-3.65616	3019.89	3800.3	2783.33	3263.59
-3.65601	3007.41	3927.97	2782.23	3173.53
-3.65586	3116.66	4016.07	2738.82	3100.05
-3.65571	3225.91	4019.31	2700.22	2985.92
-3.65556	3297.12	3965.48	2702.41	2837.79
-3.6554	3368.33	3938.79	2729.52	2756.92
-3.65525	3439.53	3979.56	2735.41	2795.71
-3.6551	3510.74	4037.45	2698.28	2868.76
-3.65495	3535.03	4051.46	2638.38	2876.56
-3.6548	3559.32	4032.43	2587.77	2853.99
-3.65465	3583.61	4026.75	2560.03	2909.25
-3.6545	3607.91	4040.84	2545.95	3052.86
-3.65435	3632.2	4051.63	2522.74	3183.08
-3.65419	3656.49	4058.78	2473.78	3234.91
-3.65404	3680.78	4073.92	2413.21	3251.7
-3.65389	3705.07	4082.35	2383.96	3286.66
-3.65374	3622.05	4064.37	2404.63	3309.57
-3.65359	3539.04	4033.15	2431.65	3254.69
-3.65344	3456.02	4008.19	2415.7	3118.06
-3.65329	3373	3975.98	2381.73	2968.26
-3.65313	3287.45	3922.7	2399.98	2885.65
-3.65298	3201.9	3880.01	2476.13	2909.97
-3.65283	3169.6	3888.65	2535.62	3015.83
-3.65268	3259.04	3934.87	2536.04	3114.6
-3.65253	3407.44	3967.61	2519.43	3112.36
-3.65238	3555.84	3961.09	2519.87	2998.39
-3.65223	3577.43	3921.74	2492.17	2862.21
-3.65208	3477.3	3856.69	2399.42	2805.3
-3.65192	3435.49	3776.12	2315.76	2854.17
-3.65177	3393.69	3705.53	2351.68	2968.38
-3.65162	3344.27	3661.47	2501.31	3094.08
-3.65147	3294.86	3638.7	2644.66	3180.34
-3.65132	3259.83	3643.21	2699.28	3180.43
-3.65117	3224.8	3692.71	2693.91	3088.55
-3.65102	3189.77	3757.95	2689.85	2967.55
-3.65086	3154.74	3768.88	2701.74	2902.18
-3.65071	3170.43	3723.79	2717.62	2922.89
-3.65056	3186.13	3719.54	2736.09	2995.05
-3.65041	3201.82	3811.31	2754.92	3069.34
-3.65026	3217.51	3919.17	2764.45	3115.08
-3.65011	3239.54	3954.64	2771.07	3117.17
-3.64996	3261.57	3959.04	2792.07	3079.01
-3.64981	3283.61	4008.06	2812.81	3031.42
-3.64965	3305.64	4050.77	2789.12	3009.63
-3.6495	3289.63	3981.4	2711.71	3015
-3.64935	3273.62	3829.98	2626.08	3018.9
-3.6492	3379.34	3737.07	2571.66	3003.89
-3.64905	3485.06	3753.38	2544.11	2981.98
-3.6489	3414.81	3800.8	2539.87	2974.3
-3.64875	3344.55	3825.56	2587.87	2993.98
-3.64859	3274.29	3851.29	2697.47	3046.55
-3.64844	3204.04	3874.45	2812.39	3123.38
-3.64829	3192.11	3850.46	2866.19	3192.77
-3.64814	3180.18	3805.98	2864.73	3218.83
-3.64799	3168.25	3824.91	2869.87	3195.06
-3.64784	3156.33	3890.86	2914.29	3144.69
-3.64769	3188.15	3885.54	2971.05	3090.44
-3.64754	3219.97	3791.08	3000.1	3041.25
-3.64738	3251.79	3748.81	2985.15	3006.84
-3.64723	3283.61	3845	2924.94	3002.16
-3.64708	3203.84	3974.02	2827.4	3031.08
-3.64693	3124.07	4006.41	2723.53	3078.7
-3.64678	3044.3	3971.51	2661.82	3120.81
-3.64663	2964.54	3963.26	2665.28	3132.33
-3.64648	2938.5	3966.83	2697.03	3097.87
-3.64632	2912.47	3906.74	2679.3	3033.94
-3.64617	2886.43	3797.93	2560.37	2990.5
-3.64602	2860.4	3724.62	2376.59	3002.83
-3.64587	2925.66	3710.54	2237.66	3047.25
-3.64572	2990.93	3717.9	2226.83	3073.12
-3.64557	3056.19	3739.06	2310.06	3073.01
-3.64542	3121.46	3785.29	2377.62	3083.15
-3.64526	3124.59	3811.66	2379.23	3110.41
-3.64511	3127.72	3755.46	2374.75	3105.8
-3.64496	3130.85	3639.13	2430.92	3035.43
-3.64481	3133.98	3546.24	2522.72	2945.35
-3.64466	3111.75	3502.45	2589.16	2921.92
-3.64451	3089.52	3463.68	2634.56	2999.55
-3.64436	3189.02	3417.99	2700.51	3132.73
-3.64421	3288.52	3412.08	2761.23	3252.66
-3.64405	3399	3462.09	2739.32	3328.72
-3.6439	3509.47	3513.8	2631.3	3372.5
-3.64375	3498.22	3521.18	2530.6	3396.81
-3.6436	3486.97	3513.05	2497.73	3385.69
-3.64345	3440.21	3552.46	2484.26	3316.95
-3.6433	3393.45	3660.98	2430.07	3215.82
-3.64315	3354.3	3801.6	2362.17	3160.08
-3.64299	3315.15	3915.44	2338.69	3201.63
-3.64284	3314.04	3965.54	2351.85	3293.55
-3.64269	3434.66	3960.97	2359.54	3334.53
-3.64254	3486.81	3942.08	2370.82	3288.01
-3.64239	3538.96	3934	2418.55	3218.36
-3.64224	3428.8	3924.96	2476.57	3199.93
-3.64209	3318.64	3901.16	2492.85	3232.92
-3.64194	3335.28	3881.07	2494.31	3268.2
-3.64178	3473.65	3893.58	2564.99	3272.37
-3.64163	3653.44	3937.96	2708.92	3235.84
-3.64148	3711.49	3987.26	2823.53	3154.87
-3.64133	3642.74	4016.75	2837.19	3050.23
-3.64118	3573.99	4010.2	2792.31	2976.3
-3.64103	3553.42	3956.35	2749.48	2964.81
-3.64088	3532.85	3862.88	2690.29	2973.02
-3.64072	3512.29	3761.15	2580.63	2935.68
-3.64057	3491.72	3678.79	2469.67	2861.25
-3.64042	3477.5	3617.22	2440.51	2830.49
-3.64027	3463.27	3565.81	2489.63	2896.8
-3.64012	3449.04	3521.05	2534.67	3025.97
-3.63997	3434.82	3484.35	2531.35	3139.57
-3.63982	3281.11	3462.64	2516.35	3185.8
-3.63967	3127.4	3477.65	2535.09	3167.5
-3.63951	3026.95	3549.09	2589.56	3136.49
-3.63936	3048.23	3662.18	2662.47	3159.68
-3.63921	3196.47	3775.51	2735.23	3248.94
-3.63906	3344.71	3859.7	2769.98	3322.03
-3.63891	3447.3	3900.66	2730.43	3280.96
-3.63876	3428.16	3880.61	2646.04	3139.38
-3.63861	3381.13	3808.1	2605.63	3019.75
-3.63845	3334.09	3754.03	2654.43	3002.86
-3.6383	3401.18	3784.04	2727.42	3037.02
-3.63815	3468.26	3853.2	2724.94	3033.48
-3.638	3539.79	3851.22	2632.61	2995.78
-3.63785	3611.31	3770.73	2532.96	2993.32
-3.6377	3479.95	3734.93	2503.33	3042.63
-3.63755	3348.59	3818.71	2531.93	3088.23
-3.63739	3331.36	3938.73	2544.1	3091.39
-3.63724	3314.12	3984.53	2493.86	3072.96
-3.63709	3296.88	3967.6	2414.8	3064.04
-3.63694	3279.64	3954.32	2372.59	3072.24
-3.63679	3369.28	3929.32	2382.16	3106.16
-3.63664	3458.91	3838.17	2396.61	3177.14
-3.63649	3495.29	3723.51	2387.89	3258.77
-3.63634	3409.93	3702.11	2398.2	3295.73
-3.63618	3377.84	3809.62	2478.06	3281.65
-3.63603	3345.74	3953.88	2600.09	3282.27
-3.63588	3306.03	4024.72	2684.11	3346.29
-3.63573	3266.33	3987.83	2699.1	3430.69
-3.63558	3128.35	3880.31	2685.03	3455.35
-3.63543	2990.37	3777.91	2669.92	3404.21
-3.63528	2905.65	3758.18	2628.98	3330.08
-3.63512	2942.66	3833.36	2550.36	3276.42
-3.63497	3068.44	3923.3	2487.01	3238.48
-3.63482	3194.21	3943.65	2494.46	3192.98
-3.63467	3327.59	3903.77	2547.99	3127.49
-3.63452	3460.97	3866.16	2567.09	3042.01
-3.63437	3470.88	3840.09	2513.5	2955.93
-3.63422	3480.79	3789.51	2432.11	2913.89
-3.63407	3376.57	3727.53	2403.79	2953.24
-3.63391	3272.35	3717.25	2477.14	3056.84
-3.63376	3251.83	3774.12	2629.79	3158.21
-3.63361	3353.03	3841.01	2770.87	3196.62
-3.63346	3454.24	3873.39	2796.13	3156.69
-3.63331	3433.71	3886.12	2678.73	3066.91
-3.63316	3345.98	3900.63	2502.39	2985.95
-3.63301	3258.25	3902.53	2380.6	2977.62
-3.63285	3170.51	3874.44	2345.68	3060.82
-3.6327	3082.78	3828.7	2339.7	3177.67
-3.63255	3038.16	3788.06	2309.67	3241.16
-3.6324	3115.27	3760.73	2275.91	3224.71
-3.63225	3123.91	3739.54	2291.26	3182.55
-3.6321	3132.55	3706.36	2359.12	3178.66
-3.63195	3169.92	3648.89	2422.19	3220.5
-3.6318	3207.29	3595.65	2432.9	3266.87
-3.63164	3244.65	3604.75	2411.33	3275.76
-3.63149	3282.02	3680.05	2412.91	3234.25
-3.63134	3296.56	3735.39	2447.97	3162.27
-3.63119	3311.11	3698.44	2465.34	3093.88
-3.63104	3325.65	3616.29	2422.7	3041
-3.63089	3340.19	3590.61	2340.82	2980.35
-3.63074	3269.78	3638.19	2267.51	2897.24
-3.63058	3199.36	3698.97	2220.22	2833.14
-3.63043	3250.68	3759.59	2206.7	2852.91
-3.63028	3301.99	3866.38	2267.1	2964.2
-3.63013	3383.74	4010.76	2424.08	3105.92
-3.62998	3465.49	4104.09	2595.74	3220.91
-3.62983	3425.51	4098.48	2644.19	3298.9
-3.62968	3385.52	4050.94	2541.69	3342.75
-3.62953	3348.87	4031.68	2419.65	3343.39
-3.62937	3312.22	4039.34	2404.3	3310.88
-3.62922	3275.56	4044.11	2464.09	3283.85
-3.62907	3238.91	4046.74	2479.82	3276.6
-3.62892	3245.37	4048.61	2419.53	3254.64
-3.62877	3251.83	4019.18	2363.21	3194.98
-3.62862	3258.28	3943.19	2372.98	3133.08
-3.62847	3264.74	3861.51	2423.51	3111.87
-3.62831	3282.62	3824.39	2469.32	3116.61
-3.62816	3300.49	3837.19	2513.51	3105.02
-3.62801	3386.83	3881.42	2580.05	3074.61
-3.62786	3351.45	3947.99	2659.05	3051.05
-3.62771	3191.79	4016.74	2711.97	3029.85
-3.62756	3032.14	4044.34	2715.71	2982.22
-3.62741	2918.14	4012.65	2684.2	2912.09
-3.62725	2925.86	3958.75	2658.5	2858.53
-3.6271	2978.72	3922.28	2674.81	2839.26
-3.62695	3031.58	3894.6	2725.54	2832.7
-3.6268	3092.05	3853.54	2757.88	2821.56
-3.62665	3152.52	3812.36	2727.62	2818.8
-3.6265	3182.56	3787.59	2651.06	2842.68
-3.62635	3212.6	3745.35	2580.27	2891.76
-3.6262	3242.63	3635.89	2539.55	2948.43
-3.62604	3272.67	3480.05	2514.08	2986.21
-3.62589	3325.53	3376.27	2494.38	2975.55
-3.62574	3378.39	3406.86	2491.78	2909.14
-3.62559	3309.52	3557.03	2508.27	2824.23
-3.62544	3240.65	3732.21	2525.5	2778.73
-3.62529	3169.25	3842.64	2531.87	2801.77
-3.62514	3097.84	3870.46	2531.05	2877.4
-3.62498	3026.43	3867.19	2518.23	2965.96
-3.62483	2955.03	3892.84	2481.13	3028.25
-3.62468	3029.6	3956.51	2435.46	3049.61
-3.62453	3104.18	4014.96	2427.21	3065.57
-3.62438	3178.76	4023.7	2478.88	3140.09
-3.62423	3253.33	3981.6	2554.36	3282.22
-3.62408	3289.87	3925.06	2592.7	3404.07
-3.62393	3326.4	3884.45	2565.77	3406.59
-3.62377	3362.94	3850.56	2494.48	3297.09
-3.62362	3399.47	3793.61	2429.44	3175.89
-3.62347	3449.32	3725.64	2421.54	3113.51
-3.62332	3499.17	3725.3	2484.7	3094.31
-3.62317	3427.29	3858.75	2573.08	3083.65
-3.62302	3355.41	4071.3	2613.28	3091.71
-3.62287	3283.53	4209.26	2579.35	3144.95
-3.62271	3211.65	4178.1	2520.65	3232.19
-3.62256	3261.49	4039.35	2501.23	3305.89
-3.62241	3311.34	3922.4	2536	3318.32
-3.62226	3248.34	3890.07	2601.69	3253.22
-3.62211	3185.33	3932.02	2679.96	3153.7
-3.62196	3122.33	4029.83	2754.75	3117.97
-3.62181	3059.32	4152.53	2781.32	3217.18
-3.62166	3148.48	4228.15	2710.73	3398.92
-3.6215	3237.64	4209.33	2557.75	3518.26
-3.62135	3395.27	4150.6	2407.83	3492.64
-3.6212	3431.17	4136.22	2332.36	3386.88
-3.62105	3367.53	4142.73	2322.03	3311.8
-3.6209	3303.89	4067.19	2327.1	3279.46
-3.62075	3232.65	3897.26	2342.5	3212.85
-3.6206	3161.4	3755.87	2408.77	3078.08
-3.62044	3189.06	3744.84	2532.97	2944.06
-3.62029	3216.72	3822.61	2653.2	2897.21
-3.62014	3244.38	3875.56	2703.84	2938.55
-3.61999	3272.04	3849.52	2685.9	2995.01
-3.61984	3199.52	3776.84	2645.65	3013.98
-3.61969	3127	3728.36	2612.37	3014.74
-3.61954	3176.22	3768.1	2591.07	3043.34
-3.61939	3225.44	3903.66	2593.53	3103.74
-3.61923	3256.9	4053.6	2628.87	3159.22
-3.61908	3288.36	4112.98	2666.78	3194.54
-3.61893	3312.22	4071.08	2656.41	3239.9
-3.61878	3336.07	4013.91	2592.82	3317.83
-3.61863	3299.06	4001.19	2527.82	3396.3
-3.61848	3140.32	4011.99	2509.46	3427.22
-3.61833	3050.05	4030.31	2546.95	3414.14
-3.61817	2959.78	4094.58	2631.63	3401.99
-3.61802	2844.15	4210.28	2742.03	3404.93
-3.61787	2728.52	4289.82	2817.41	3385.67
-3.61772	2666.15	4249.05	2790.88	3318.35
-3.61757	2725.51	4116.43	2680.05	3241.01
-3.61742	2903.67	3986.17	2589.77	3223.43
-3.61727	3081.83	3904.55	2585.39	3289.31
-3.61711	3145.87	3859.23	2614.78	3378.63
-3.61696	3209.9	3842.49	2604.22	3388.9
-3.61681	3210.54	3862.36	2573.77	3268.08
-3.61666	3211.17	3909.99	2586.65	3077.73
-3.61651	3211.8	3960.94	2629.9	2944.15
-3.61636	3212.44	3992.23	2628.02	2930.63
-3.61621	3227.02	3975.7	2559.52	2983.32
-3.61606	3241.6	3893.92	2477.11	3022.88
-3.6159	3142.06	3790.8	2419.35	3046.11
-3.61575	3042.52	3754.94	2381.83	3091.1
-3.6156	3013.99	3809.9	2376	3146.86
-3.61545	3107.19	3869.09	2434.8	3176.03
-3.6153	3131.92	3848	2533.43	3204.03
-3.61515	3156.64	3775.06	2579.45	3289.43
-3.615	3179.47	3741	2518.65	3398.57
-3.61484	3202.29	3786.69	2406.73	3408.59
-3.61469	3293.59	3895.67	2349.42	3275
-3.61454	3263.16	4043.28	2406.41	3113.23
-3.61439	3161.72	4180.32	2567.75	3055.61
-3.61424	3060.27	4215.57	2766.97	3088.27
-3.61409	3072.95	4106.16	2895.25	3095.35
-3.61394	3085.63	3945.92	2860.78	3023.53
-3.61379	3179.47	3881.71	2680.2	2935.28
-3.61363	3273.3	3949.23	2479.13	2917.16
-3.61348	3367.14	4058.07	2371.88	2988.57
-3.61333	3460.97	4122.18	2361.75	3096.01
-3.61318	3499.01	4131.3	2376.7	3164.66
-3.61303	3537.05	4107.33	2362.15	3163.66
-3.61288	3453.36	4075.25	2313.62	3140.99
-3.61273	3369.67	4080.33	2261.09	3175.03
-3.61257	3292.8	4153.55	2249.64	3278.99
-3.61242	3215.92	4245.86	2303.02	3385.88
-3.61227	3139.05	4266.9	2377.78	3439.14
-3.61212	3062.18	4204.63	2392.93	3447.61
-3.61197	3081.67	4139.58	2333.13	3425.15
-3.61182	3101.17	4124.17	2280.44	3340.52
-3.61167	3120.66	4120.84	2309.32	3184.38
-3.61152	3140.16	4088.27	2392.09	3034.35
-3.61136	3203.4	4057.26	2454.22	2979.67
-3.61121	3266.65	4073.49	2477.6	3007.41
-3.61106	3208.16	4120.43	2493.84	3032.98
-3.61091	3149.67	4153.81	2506.48	3026.2
-3.61076	3088.65	4172.65	2488.16	3033.42
-3.61061	3027.62	4199.35	2443.19	3079
-3.61046	3169.48	4214.62	2415.33	3120.17
-3.6103	3311.34	4173.25	2432.47	3117.31
-3.61015	3378.23	4081.92	2487.8	3090.43
-3.61	3445.12	4010.93	2568.43	3078.54
-3.60985	3390.28	4012.75	2656.16	3083.63
-3.6097	3335.44	4059.54	2707.26	3081.14
-3.60955	3366.82	4080.53	2685.05	3058.59
-3.6094	3398.2	4045.14	2612.24	3021.79
-3.60924	3498.06	3987.2	2540.4	2978.96
-3.60909	3476.19	3948.23	2464.75	2934.38
-3.60894	3312.93	3918.88	2329.56	2890.64
-3.60879	3149.67	3855.69	2136.96	2852.69
-3.60864	3105.61	3750.15	1989.09	2833.69
-3.60849	3183.27	3656.04	1978.86	2849.23
-3.60834	3238.12	3637.4	2076.47	2896.58
-3.60819	3171.23	3707.26	2172.85	2951.48
-3.60803	3062.49	3829.27	2210.31	2994.9
-3.60788	2953.76	3959.62	2219.14	3025.94
-3.60773	3060.75	4067.85	2235.14	3040.68
-3.60758	3228.6	4135.18	2239.57	3029.07
-3.60743	3312.77	4158.69	2201.42	3011.7
-3.60728	3275.21	4149.74	2135.31	3041.12
-3.60713	3237.64	4112.73	2081.34	3133.78
-3.60697	3260.94	4043.82	2050.87	3233.31
-3.60682	3364.13	3970.85	2031.6	3281.02
-3.60667	3467.31	3964.4	2037.28	3289.49
-3.60652	3507.1	4065.59	2104.56	3300.41
-3.60637	3546.88	4217.22	2226.97	3307.65
-3.60622	3655.14	4313.52	2337.17	3285.68
-3.60607	3641.67	4313.71	2384.08	3263.37
-3.60592	3530.56	4259.42	2395.59	3285.08
-3.60576	3419.44	4183.5	2428.53	3309.01
-3.60561	3461.76	4066.31	2483.53	3237.38
-3.60546	3564.95	3907.23	2516.14	3065.35
-3.60531	3507.73	3781.31	2514.02	2916.2
-3.60516	3328.78	3771.52	2504.72	2890.19
-3.60501	3267.76	3868.69	2495.1	2945.92
-3.60486	3328.46	3985.47	2460.95	2974.99
-3.6047	3461.45	4055.87	2404.93	2937.32
-3.60455	3472.7	4074.77	2366.33	2869.33
-3.6044	3404.07	4046.98	2355.32	2804.78
-3.60425	3396.3	3960.45	2336.86	2751.18
-3.6041	3511.53	3838.56	2301.07	2722.1
-3.60395	3626.77	3766.56	2288.71	2734.71
-3.6038	3624.07	3806.01	2313.44	2779.26
-3.60365	3621.38	3901	2320.84	2830.62
-3.60349	3579.37	3937.19	2274.04	2883.87
-3.60334	3537.37	3900.3	2225.2	2943.27
-3.60319	3415.48	3902.17	2241.45	2985.52
-3.60304	3232.73	4010.25	2303.03	2977.19
-3.60289	3116.03	4123.95	2340.45	2931.69
-3.60274	3121.06	4101.36	2336.96	2911.09
-3.60259	3175.55	3965.29	2326.75	2954.94
-3.60243	3230.03	3878.05	2317.83	3034.07
-3.60228	3254.08	3917.94	2294.48	3092.28
-3.60213	3278.14	3993.81	2277.09	3112.04
-3.60198	3302.19	4009.86	2302.9	3115.17
-3.60183	3326.24	4001.83	2351.29	3111.21
-3.60168	3174.04	4039.28	2363.95	3078.31
-3.60153	3021.84	4086.09	2336.34	3005.78
-3.60138	2922.89	4062.06	2315.3	2931.79
-3.60122	2945.68	3992.37	2306.03	2913.61
-3.60107	2998.89	3988.21	2267.76	2963.24
-3.60092	3052.11	4096.24	2214.87	3032.71
-3.60077	2991.21	4257.42	2224.61	3065.02
-3.60062	2930.3	4406.08	2307.09	3041.72
-3.60047	2963.23	4520.75	2361.47	2977.33
-3.60032	2996.16	4575.29	2324.08	2892.7
-3.60016	3143.21	4532.07	2279.45	2809.15
-3.60001	3290.26	4413.82	2342.98	2749.6
-3.59986	3394.2	4311.4	2489.09	2722.86
-3.59971	3376.41	4283.66	2590.21	2716.73
-3.59956	3305.36	4296.1	2589.25	2725.87
-3.59941	3234.31	4281.74	2537.63	2775.24
-3.59926	3238.08	4216.74	2480.42	2892.61
-3.5991	3241.84	4116.49	2411.68	3060.61
-3.59895	3363.53	4007.77	2356.31	3215.54
-3.5988	3485.22	3932.62	2392.25	3294.04
-3.59865	3603.11	3935.62	2535.59	3272.38
-3.5985	3660.13	4015.07	2678.92	3170.01
-3.59835	3698.13	4116.6	2710.39	3036.54
-3.5982	3614.4	4194.65	2648.23	2932.72
-3.59805	3493.82	4246.34	2587.03	2901.43
-3.59789	3373.24	4270.82	2548.86	2942.09
-3.59774	3294.5	4242.03	2472.43	3009.93
-3.59759	3337.5	4152.58	2346.73	3040.82
-3.59744	3442.62	4047.58	2258.89	2991.94
-3.59729	3486.89	3982.52	2274.08	2883.55
-3.59714	3370.11	3971.32	2335.96	2801.14
-3.59699	3253.33	3993.26	2347.94	2820.82
-3.59683	3218.98	4018.26	2309.54	2919.19
-3.59668	3184.62	4010.65	2301.02	2990.4
-3.59653	3272	3953.84	2355.9	2971.79
-3.59638	3359.37	3896.61	2423.6	2917.17
-3.59623	3383.34	3925.01	2460.24	2915.2
-3.59608	3407.32	4050.45	2484.42	2976.31
-3.59593	3317.17	4173.19	2516.68	3046.19
-3.59578	3227.02	4201.6	2529.16	3098.7
-3.59562	3210.42	4159.46	2499.76	3153.65
-3.59547	3315.54	4117.8	2467.43	3216.08
-3.59532	3420.67	4070.79	2484.51	3262.4
-3.59517	3404.07	3964.88	2544.29	3290.09
-3.59502	3316.46	3825.92	2600.72	3325.41
-3.59487	3228.84	3755.64	2636.05	3367.75
-3.59472	3255.35	3789.18	2660.92	3376.18
-3.59456	3281.86	3843.58	2672.05	3331.96
-3.59441	3285.55	3841.7	2660.75	3275.6
-3.59426	3289.23	3814.97	2646.19	3255.97
-3.59411	3292.92	3834.8	2644.37	3268.4
-3.59396	3296.6	3898.35	2619.39	3265.14
-3.59381	3460.06	3945.93	2524.21	3211.82
-3.59366	3623.52	3963.15	2392.33	3120.19
-3.59351	3729.91	4004.82	2328.42	3036.09
-3.59335	3714.58	4117.85	2398.92	3000.77
-3.5932	3625.42	4278.18	2573.26	3013.27
-3.59305	3475.4	4406.26	2770.13	3031.26
-3.5929	3352	4425.7	2909.45	3019.04
-3.59275	3228.6	4320.99	2925.53	2985.47
-3.5926	3266.25	4165.19	2804.95	2961.56
-3.59245	3303.89	4078.72	2631.44	2958.92
-3.59229	3341.54	4128.21	2526.38	2974.82
-3.59214	3379.18	4265.64	2516.71	3019.57
-3.59199	3349.62	4384.06	2520.07	3105.4
-3.59184	3320.06	4419.57	2482.14	3217.24
-3.59169	3290.5	4377.87	2455.67	3324.07
-3.59154	3260.94	4291.69	2501.1	3405.16
-3.59139	3180.66	4202.21	2581.55	3436.25
-3.59124	3100.38	4166.94	2618.93	3377.37
-3.59108	3027.7	4219.89	2600.09	3223.44
-3.59093	2955.03	4312.88	2561.71	3051.8
-3.59078	2919.76	4352.31	2521.05	2964.07
-3.59063	3006.22	4313.9	2489.66	2982.22
-3.59048	3096.49	4267.96	2510.15	3043.58
-3.59033	3065.03	4268.73	2596.59	3084.07
-3.59018	2982.84	4282.04	2668.56	3074.68
-3.59002	2961.53	4264.77	2634.67	2998.94
-3.58987	3059.4	4253.32	2522.94	2872.66
-3.58972	3218.14	4301.3	2443.98	2784.28
-3.58957	3323.63	4369.23	2437.64	2831.21
-3.58942	3307.38	4359.97	2446.43	2993.33
-3.58927	3168.14	4252.21	2432.71	3139.66
-3.58912	3028.89	4123.78	2420.69	3181.83
-3.58896	2963.19	4043.35	2407.12	3151.43
-3.58881	3019.22	4008.8	2343.44	3106.68
-3.58866	3124.71	3995.87	2241.92	3051.2
-3.58851	3230.19	3992	2199.24	2990.77
-3.58836	3327.23	3965.61	2255.75	2981.81
-3.58821	3363.41	3878.27	2323.72	3046.66
-3.58806	3393.25	3761.49	2328.78	3103.22
-3.58791	3483.96	3713.08	2337.43	3064.95
-3.58775	3545.49	3771.81	2445.31	2972.35
-3.5876	3505.59	3853.84	2599.74	2937.32
-3.58745	3408.63	3864.73	2655.1	2978.91
-3.5873	3311.66	3822.38	2581.37	3006.55
-3.58715	3210.89	3806.72	2505.07	2970.07
-3.587	3170.99	3830.16	2535.1	2937.28
-3.58685	3212.24	3835.21	2641.75	2988.94
-3.58669	3253.49	3804.24	2732.41	3102.66
-3.58654	3235.14	3794.54	2758.36	3195.74
-3.58639	3115.35	3851.08	2715.56	3247.73
-3.58624	2995.56	3938.97	2612.97	3315.14
-3.58609	2977.22	3986.83	2492.45	3422.63
-3.58594	2996.91	3970.45	2428.83	3498.96
-3.58579	3016.61	3937.66	2456.69	3461.29
-3.58564	3002.06	3960.1	2527	3333.48
-3.58548	3048.39	4060.65	2573.97	3221.8
-3.58533	3160.65	4180.87	2591.69	3173.02
-3.58518	3171.46	4230.57	2608.78	3123.09
-3.58503	3044.07	4180.88	2620.69	3016.41
-3.58488	2916.67	4091.86	2600.04	2909.09
-3.58473	2907.2	4038.87	2558.55	2888.82
-3.58458	2958.59	4036.29	2550.64	2943.1
-3.58442	2975.75	4048.31	2611.53	2993.98
-3.58427	2992.91	4043.24	2721.99	3034.21
-3.58412	3093.76	4013.49	2826.48	3123.81
-3.58397	3194.61	3973.04	2865.4	3253.97
-3.58382	3237.12	3961.82	2794.05	3326.43
-3.58367	3178.2	4020.09	2606.47	3299.34
-3.58352	3174.16	4129.72	2353.97	3254.05
-3.58337	3271.56	4217.29	2129.71	3266
-3.58321	3339.8	4247.02	2025.36	3294.29
-3.58306	3347.17	4265.43	2086.96	3261.34
-3.58291	3283.53	4314.01	2278.49	3173.37
-3.58276	3219.89	4352.51	2483.47	3094.49
-3.58261	3158.78	4329.22	2583.89	3052.01
-3.58246	3097.68	4273.7	2567.55	3029.77
-3.58231	2995.37	4240	2529.53	3015.97
-3.58215	2994.49	4205.3	2539.54	3006.9
-3.582	3058.29	4126.11	2551.44	3003.66
-3.58185	3122.09	4061.42	2486.71	3041.15
-3.5817	3154.19	4115.92	2363.77	3164.07
-3.58155	3186.28	4262.44	2270.52	3332.2
-3.5814	3218.38	4348.34	2233.85	3421.49
-3.58125	3250.48	4304.13	2204.53	3378.41
-3.58109	3225.67	4223.91	2166.05	3301.08
-3.58094	3200.87	4195.2	2168.08	3293.72
-3.58079	3176.06	4175.21	2228.27	3314.89
-3.58064	3151.25	4111.98	2286.42	3264.32
-3.58049	3126.45	4073.65	2291.2	3155.89
-3.58034	3101.64	4144.45	2264.46	3089.17
-3.58019	3073.03	4271.54	2235.51	3092.36
-3.58004	3044.42	4339.26	2186.59	3112.31
-3.57988	3045.61	4345.54	2116.87	3134.34
-3.57973	2985.94	4374.31	2094.52	3192.32
-3.57958	2926.26	4416.87	2171.68	3269.22
-3.57943	2927.45	4360.03	2294.63	3307.52
-3.57928	3038.95	4170.61	2371.93	3319.21
-3.57913	3150.46	3968.8	2392.02	3367.24
-3.57898	3296.21	3869.79	2397.63	3427.14
-3.57882	3381.09	3851.12	2388.27	3392.77
-3.57867	3359.93	3839.65	2339.41	3251.26
-3.57852	3277.9	3844.84	2289.59	3132.03
-3.57837	3192.07	3917.85	2300.68	3127.8
-3.57822	3167.11	4031.29	2340.55	3170.73
-3.57807	3268.94	4100.93	2311.73	3151.05
-3.57792	3370.78	4115.69	2212.34	3064.94
-3.57777	3472.62	4154.4	2157.6	2969.37
-3.57761	3574.46	4254.06	2208.8	2872.73
-3.57746	3685.81	4336.31	2283.05	2762.51
-3.57731	3736.29	4308.63	2289.23	2686.48
-3.57716	3733.52	4189.51	2261.43	2707.45
-3.57701	3669.88	4081.37	2279.71	2800
-3.57686	3528.89	4047.17	2337.58	2873.29
-3.57671	3387.9	4069.93	2376.4	2890.28
-3.57655	3326.8	4122.81	2402.73	2901.35
-3.5764	3326.56	4213.53	2469.18	2961.76
-3.57625	3340.43	4336.16	2559.54	3064.97
-3.5761	3293.43	4429.7	2589.36	3157.88
-3.57595	3246.44	4430.06	2529.76	3186.02
-3.5758	3260.31	4346.56	2456.97	3132.23
-3.57565	3274.17	4253.01	2457.42	3047.15
-3.5755	3227.18	4213.71	2533.85	3031.02
-3.57534	3183.99	4246.16	2616.6	3141.13
-3.57519	3201.66	4338.94	2632.55	3313.87
-3.57504	3320.14	4460.06	2557.74	3412.65
-3.57489	3438.62	4547.91	2441.42	3363.81
-3.57474	3473.41	4544.09	2377.03	3225.71
-3.57459	3447.34	4459.41	2409.75	3117.94
-3.57444	3392.1	4375.77	2471.13	3100.54
-3.57428	3336.86	4358.23	2451.08	3133.44
-3.57413	3277.82	4390.4	2335.16	3145.63
-3.57398	3218.78	4420.17	2221.35	3125.34
-3.57383	3183.04	4435.21	2191.38	3123.4
-3.57368	3147.29	4448.11	2228.6	3170.04
-3.57353	3111.55	4428.02	2283.19	3224.65
-3.57338	3075.81	4315.74	2358.98	3237.2
-3.57323	3015.97	4126.41	2477.88	3229.01
-3.57307	2956.14	3981.39	2601	3258.77
-3.57292	2957.17	3991.19	2653.32	3323.11
-3.57277	3059.64	4132.76	2620.54	3358.97
-3.57262	3215.37	4287.59	2568.57	3351.27
-3.57247	3310.23	4381.28	2560.39	3362.08
-3.57232	3277.03	4428.79	2593.34	3418.34
-3.57217	3182.96	4449.99	2630.08	3439.45
-3.57201	3157.36	4420.68	2654.42	3335.12
-3.57186	3131.76	4342.2	2670.77	3132.41
-3.57171	3108.7	4291.1	2672.79	2945.14
-3.57156	3085.63	4331.58	2645.71	2846.15
-3.57141	3080.17	4414.31	2592.71	2825.74
-3.57126	3176.14	4434.76	2542.3	2851.46
-3.57111	3332.98	4374.68	2521.44	2903.13
-3.57095	3489.82	4312.42	2530.65	2956.2
-3.5708	3507.18	4298.67	2545.19	2991.76
-3.57065	3463.67	4300.94	2538.26	3029.98
-3.5705	3454.39	4283.13	2502.72	3105.34
-3.57035	3445.12	4261.47	2457.22	3204.21
-3.5702	3440.29	4255.53	2425.73	3272.88
-3.57005	3435.45	4256.47	2410.88	3295.84
-3.5699	3430.62	4277.51	2394.14	3316.1
-3.56974	3425.78	4359.04	2366.86	3359.2
-3.56959	3485.62	4478.46	2348.93	3381.95
-3.56944	3545.45	4535.9	2359.47	3328.26
-3.56929	3525.4	4498.31	2383.51	3205.94
-3.56914	3444.49	4480.81	2392.23	3077.04
-3.56899	3409.02	4589	2390.2	2991.79
-3.56884	3495.29	4736.34	2408.14	2961.88
-3.56868	3539.71	4734.99	2447.77	2983.39
-3.56853	3523.26	4547.6	2475.48	3049.55
-3.56838	3471.31	4335.01	2484.16	3137.68
-3.56823	3358.5	4247.38	2512.97	3207.05
-3.56808	3207.64	4268.81	2571.78	3222.2
-3.56793	3178.52	4290.54	2590.84	3175.88
-3.56778	3269.22	4247.78	2506.34	3091.77
-3.56763	3359.93	4147.31	2368.09	3012.57
-3.56747	3458.24	4032.44	2296.85	2980.26
-3.56732	3556.55	3962.65	2341.27	3014.39
-3.56717	3535.67	3976.24	2435.81	3102.33
-3.56702	3514.78	4039.1	2498.09	3208.64
-3.56687	3493.9	4071.65	2505.72	3291.63
-3.56672	3473.02	4047.11	2474.65	3317.6
-3.56657	3483.04	4018.97	2430.75	3277.08
-3.56641	3493.07	4037.96	2421.85	3196.29
-3.56626	3381.36	4097.76	2489.03	3119.12
-3.56611	3269.66	4181.65	2592.28	3065.73
-3.56596	3256.86	4299.72	2623.4	3022.71
-3.56581	3244.06	4442.47	2530.4	2987.08
-3.56566	3231.26	4548.94	2378.1	2996.91
-3.56551	3218.46	4566.26	2256.69	3081.77
-3.56536	3270.33	4511.44	2195.92	3192.84
-3.5652	3322.2	4444.9	2203.67	3234.33
-3.56505	3374.07	4411.16	2306.75	3183.18
-3.5649	3425.94	4422.81	2481.81	3133.91
-3.56475	3406.8	4462.83	2615.63	3187.84
-3.5646	3387.66	4479.31	2623.21	3325.65
-3.56445	3254.4	4418.92	2559.56	3435.3
-3.5643	3121.14	4294.8	2528.91	3451.63
-3.56414	3077.08	4189.59	2531.34	3416.05
-3.56399	3154.74	4167.02	2503.99	3394.1
-3.56384	3359.21	4206.02	2469.96	3385.41
-3.56369	3563.68	4233.68	2511.3	3344.26
-3.56354	3594.43	4192.82	2603.24	3258.44
-3.56339	3503.45	4079.2	2614.99	3166.57
-3.56324	3442.9	3959.61	2506.05	3101.59
-3.56309	3443.22	3950.5	2395.15	3047.56
-3.56293	3439.73	4112.56	2383.38	2971.96
-3.56278	3375.38	4357.04	2420.53	2895.01
-3.56263	3276.79	4527.96	2419.08	2897.55
-3.56248	3299.93	4588.89	2403.08	3026.7
-3.56233	3416.91	4643.98	2447.93	3198.48
-3.56218	3473.02	4755.02	2536.9	3247.62
-3.56203	3449.24	4845.29	2579.72	3110.32
-3.56187	3425.47	4834.36	2544.84	2919.78
-3.56172	3467.47	4760.02	2483.41	2865.57
-3.56157	3509.47	4689.33	2435.65	2981.53
-3.56142	3437.35	4608.36	2388.44	3131.04
-3.56127	3365.24	4499.32	2329.02	3185.62
-3.56112	3340.03	4438.1	2279.81	3143.29
-3.56097	3436.56	4493.37	2264.03	3072.17
-3.56081	3506.46	4591.26	2273.99	3023
-3.56066	3515.5	4606.96	2289.29	3023.51
-3.56051	3485.22	4541.78	2306.37	3080.98
-3.56036	3576.68	4477.97	2343.71	3146.57
-3.56021	3751.83	4406.1	2417.47	3138.17
-3.56006	3866.11	4257.16	2505.57	3040.13
-3.55991	3862.46	4090.38	2544.84	2928.11
-3.55976	3858.82	4068.53	2495.08	2863.02
-3.5596	3737.24	4210.9	2399.71	2830.37
-3.55945	3615.67	4333.59	2340.63	2824.96
-3.5593	3515.22	4303.88	2330.21	2903.71
-3.55915	3536.5	4211.72	2312.55	3074.9
-3.559	3684.58	4196.49	2281.62	3213.67
-3.55885	3832.66	4226.84	2316.87	3197.19
-3.5587	3904.66	4178.08	2452.87	3079.25
-3.55854	3854.93	4048.35	2585.17	3020.53
-3.55839	3678.4	3963.68	2583.56	3073.15
-3.55824	3501.87	3996.07	2450.84	3146.54
-3.55809	3369.08	4086.44	2299.76	3172.56
-3.55794	3358.02	4144.3	2205.84	3182.72
-3.55779	3400.23	4141.32	2158.21	3207.9
-3.55764	3442.43	4104.36	2127.78	3215.07
-3.55749	3487.16	4082.01	2104.38	3184.3
-3.55733	3531.9	4123.83	2076.97	3157.82
-3.55718	3454.91	4241.96	2050.15	3163.53
-3.55703	3377.92	4386.44	2071.83	3161.49
-3.55688	3342.93	4489.1	2171.63	3116.12
-3.55673	3307.94	4521.95	2280.09	3067.31
-3.55658	3394.68	4486.76	2285.8	3081.53
-3.55643	3481.42	4380.11	2184.41	3167.77
-3.55627	3542.8	4216.65	2096.89	3273.49
-3.55612	3604.18	4058.75	2121.54	3333.78
-3.55597	3665.56	3964.81	2230.22	3308.37
-3.55582	3726.94	3925.22	2331.6	3207.78
-3.55567	3644.4	3905.09	2376.98	3096.16
-3.55552	3561.86	3924.59	2375.71	3029.8
-3.55537	3479.32	4022.44	2364.79	2990.81
-3.55522	3396.78	4153.89	2396.83	2929.78
-3.55506	3296.48	4217.23	2512.16	2868.9
-3.55491	3196.19	4194.82	2678.64	2889
-3.55476	3217.63	4178.58	2791.64	2998.45
-3.55461	3239.07	4225.91	2776.95	3094.27
-3.55446	3333.14	4279.68	2674.05	3092.51
-3.55431	3427.21	4285.98	2583.89	3032.16
-3.55416	3521.28	4307.85	2547.02	3005.81
-3.554	3615.35	4435.81	2507.95	3041.83
-3.55385	3578.82	4633.75	2401.69	3103.32
-3.5537	3542.28	4765.33	2244.96	3156.08
-3.55355	3543.79	4751.38	2121.73	3185.83
-3.5534	3484.43	4621.38	2084.44	3180.18
-3.55325	3314.75	4431.39	2100.26	3141.73
-3.5531	3205.94	4227.67	2116.14	3101.27
-3.55294	3261.97	4090.47	2148.13	3087.92
-3.55279	3439.73	4102.1	2247.15	3101.1
-3.55264	3484.35	4227.44	2376.66	3124.11
-3.55249	3326.08	4313.58	2409.54	3137.7
-3.55234	3221.08	4269.84	2291.49	3114.37
-3.55219	3237.8	4180.63	2135.23	3038.75
-3.55204	3357.71	4172.06	2077.71	2943.1
-3.55189	3477.61	4230.75	2105.43	2879.17
-3.55173	3605.13	4248.52	2114.19	2849.1
-3.55158	3732.65	4206.04	2092.4	2812.07
-3.55143	3776.47	4196.24	2117.75	2758.44
-3.55128	3820.3	4264.41	2186.78	2716.18
-3.55113	3742.4	4338.57	2193.59	2687.13
-3.55098	3664.49	4357.02	2113.98	2655.94
-3.55083	3629.07	4367.97	2077.5	2661.43
-3.55067	3593.64	4434.53	2183.79	2754.82
-3.55052	3558.21	4513.59	2346.28	2870.72
-3.55037	3522.79	4517.52	2410.25	2863.92
-3.55022	3426.5	4456.44	2359.22	2721.54
-3.55007	3330.21	4425.73	2307.88	2610.44
-3.54992	3360.72	4464.19	2328.43	2638.71
-3.54977	3512.96	4516.27	2380.91	2701.62
-3.54962	3660.73	4544.12	2402.25	2675.65
-3.54946	3686.76	4582.86	2388.27	2642.75
-3.54931	3504.84	4643.29	2375.37	2764.58
-3.54916	3322.92	4645.56	2390.65	3014.73
-3.54901	3305.84	4528.52	2438.07	3208.89
-3.54886	3288.76	4373.93	2503.78	3266.3
-3.54871	3271.68	4326.71	2563.9	3275.48
-3.54856	3254.6	4404.52	2595.02	3309.16
-3.5484	3299.02	4478.53	2584.45	3335.28
-3.54825	3343.44	4454.98	2535.85	3333.89
-3.5481	3387.86	4384.56	2477.62	3358.04
-3.54795	3432.28	4349.41	2447.47	3430.73
-3.5478	3420.91	4324.18	2443.95	3493.17
-3.54765	3409.54	4227.73	2416.4	3499.04
-3.5475	3284.04	4064.46	2347.48	3463.41
-3.54735	3158.55	3926.43	2317.03	3383.18
-3.54719	3125.3	3871.67	2409.54	3215.24
-3.54704	3213.78	3882.76	2573.86	2984.51
-3.54689	3347.92	3943.64	2672.17	2818.27
-3.54674	3482.05	4070.93	2671.14	2806.09
-3.54659	3512.21	4244.81	2670.59	2894.29
-3.54644	3420.63	4383.28	2717.81	2974.6
-3.54629	3283.41	4429.16	2726.16	3012.31
-3.54613	3146.18	4413.77	2646.58	3034.9
-3.54598	3145.91	4398.46	2590.24	3059.77
-3.54583	3267.36	4397.49	2663.43	3091.84
-3.54568	3320.34	4394.43	2774.27	3137.05
-3.54553	3373.32	4388.77	2739.08	3164.52
-3.54538	3367.97	4383.01	2533.06	3114.57
-3.54523	3362.62	4361.87	2310.47	3003.03
-3.54508	3357.27	4327.79	2206.81	2953.56
-3.54492	3351.92	4323.42	2236.3	3048.74
-3.54477	3458	4375.66	2354.58	3200.95
-3.54462	3564.08	4448.33	2493.68	3262.29
-3.54447	3616.9	4489.67	2544.52	3227.03
-3.54432	3547.99	4492.04	2434.12	3220.1
-3.54417	3408.07	4466.31	2241.69	3291.05
-3.54402	3268.15	4404.34	2135.04	3331.6
-3.54386	3242.36	4319.27	2171.82	3237.3
-3.54371	3216.56	4274.42	2253.9	3067.15
-3.54356	3150.19	4305.96	2293.29	2975.76
-3.54341	3083.81	4357.73	2315.87	3025.92
-3.54326	3212.71	4364.35	2371.29	3130.32
-3.54311	3341.62	4355.74	2439.9	3169.06
-3.54296	3450.23	4393.45	2482.18	3115.34
-3.5428	3437.12	4442.24	2501.59	3036.66
-3.54265	3370.74	4409.01	2509.48	3004.48
-3.5425	3304.37	4288.86	2492.05	3023.17
-3.54235	3230.86	4165.34	2453.79	3038.52
-3.5422	3157.36	4078.1	2436.87	3003.24
-3.54205	3083.85	4005.38	2451.55	2933.29
-3.5419	3010.34	3970.08	2448.02	2900.86
-3.54175	3040.82	4025.55	2397.95	2964.63
-3.54159	3071.29	4114.14	2353.17	3104.25
-3.54144	3101.76	4085.5	2372.42	3229.34
-3.54129	3132.23	3913.17	2433	3256.81
-3.54114	3145.59	3762.7	2459.31	3176.82
-3.54099	3158.94	3768.53	2408.34	3050.73
-3.54084	3172.3	3866.16	2295.19	2966.26
-3.54069	3185.65	3940.78	2167.26	2991.58
-3.54053	3191.4	4021.37	2083.82	3129.67
-3.54038	3197.14	4189.33	2083.92	3288.66
-3.54023	3202.89	4378.59	2145.15	3337.35
-3.54008	3208.63	4431.31	2204.48	3239.24
-3.53993	3300.01	4328.72	2236.61	3106.3
-3.53978	3391.39	4221.73	2273.98	3063.33
-3.53963	3429.51	4221.18	2335.43	3087.81
-3.53948	3345.9	4277.91	2384.44	3065.56
-3.53932	3239.46	4299.8	2382.4	2986.55
-3.53917	3133.03	4283.75	2335.83	2966.7
-3.53902	3140.71	4276.6	2267.01	3052.18
-3.53887	3148.4	4273.36	2189.5	3127.57
-3.53872	3259.43	4221.92	2135.98	3087.22
-3.53857	3370.47	4111.92	2147.08	2988.77
-3.53842	3481.5	4016.73	2200.55	2943.53
-3.53826	3592.53	4032.45	2211.01	2951.98
-3.53811	3518.43	4173.78	2143.83	2963.93
-3.53796	3444.33	4340.49	2070.79	3016.09
-3.53781	3377.84	4415.39	2063.57	3156.1
-3.53766	3311.34	4398.76	2093.55	3280.63
-3.53751	3333.93	4401.04	2098.89	3222.12
-3.53736	3478.25	4484.56	2094.71	2995.14
-3.53721	3622.57	4571.81	2131.55	2797.94
-3.53705	3645.15	4555.29	2185.25	2749.94
-3.5369	3639.84	4444.03	2176.28	2781.76
-3.53675	3634.53	4336.56	2096.25	2823.26
-3.5366	3621.62	4286.24	2034.91	2934.1
-3.53645	3608.7	4265.38	2069.56	3157.46
-3.5363	3539.99	4242.1	2178.75	3379.98
-3.53615	3471.27	4222.87	2278.89	3458.18
-3.53599	3524.29	4224.31	2311.55	3400.89
-3.53584	3577.31	4254.2	2285.75	3320.63
-3.53569	3612.58	4310.4	2261.1	3272.46
-3.53554	3647.85	4357.95	2292.48	3245.38
-3.53539	3675.51	4338.72	2375.45	3255.83
-3.53524	3703.17	4259.11	2456.06	3333.53
-3.53509	3646.03	4229.84	2497.69	3439.25
-3.53494	3467.15	4341.1	2509.12	3494.2
-3.53478	3288.28	4524.01	2497.61	3481.47
-3.53463	3231.14	4622.85	2441.47	3444.95
-3.53448	3209.51	4590.55	2345.06	3405.93
-3.53433	3187.87	4519.1	2272.83	3355.39
-3.53418	3105.37	4481.1	2282.63	3312.28
-3.53403	3144.6	4450.21	2356.73	3312.24
-3.53388	3262.45	4403.51	2438.57	3343.77
-3.53372	3380.29	4395.68	2499.35	3363.51
-3.53357	3384.02	4472.34	2526.84	3369.73
-3.53342	3387.74	4585.73	2493.44	3396.18
-3.53327	3287.49	4661.9	2397.35	3436.98
-3.53312	3187.24	4696.38	2299.98	3443.39
-3.53297	3086.98	4720	2259.29	3396.69
-3.53282	2986.73	4717.05	2255.62	3325.23
-3.53266	2978.56	4651.72	2242.66	3250.88
-3.53251	2970.4	4553.74	2237.32	3181.11
-3.53236	2962.24	4502.8	2284.21	3152.36
-3.53221	2954.08	4521.15	2361.64	3204.23
-3.53206	3009.31	4540.48	2403.81	3291.8
-3.53191	3064.55	4500.36	2397.92	3301.49
-3.53176	3119.79	4439.4	2376.5	3197.01
-3.53161	3175.03	4446.62	2334.78	3090.23
-3.53145	3252.46	4533.33	2246.7	3109.99
-3.5313	3329.89	4601.18	2149.11	3236.93
-3.53115	3293.2	4562.5	2110.66	3329.45
-3.531	3256.5	4459.14	2116.11	3300.2
-3.53085	3222.34	4409.58	2086.47	3207.12
-3.5307	3309.92	4445.65	2024.69	3157.95
-3.53055	3450.75	4470.78	2029.83	3172.95
-3.53039	3591.58	4407.49	2139.68	3179.53
-3.53024	3542.44	4316.72	2270.19	3121.43
-3.53009	3493.31	4306.09	2354.79	3026.85
-3.52994	3444.17	4365.32	2428.31	2958.66
-3.52979	3395.03	4379.69	2505.17	2939.73
-3.52964	3353.51	4296.96	2491.38	2961.52
-3.52949	3311.98	4196.85	2327.79	3035.37
-3.52934	3270.45	4175.36	2140.33	3174.13
-3.52918	3228.92	4227.02	2117.27	3323.85
-3.52903	3314.83	4277.07	2269.48	3379.53
-3.52888	3400.74	4285.48	2426.13	3301.38
-3.52873	3486.65	4278	2455.74	3173.57
-3.52858	3572.56	4293.91	2386.23	3114.25
-3.52843	3534.2	4336.41	2304.77	3159.73
-3.52828	3495.84	4376.54	2248.81	3264.3
-3.52812	3457.48	4392.19	2231.16	3369.24
-3.52797	3419.13	4390.6	2283.84	3427.07
-3.52782	3366.66	4380.85	2407.42	3397.58
-3.52767	3314.2	4336.9	2518.83	3284.31
-3.52752	3307.38	4227.33	2518.47	3161.58
-3.52737	3422.3	4088.37	2407.54	3111.64
-3.52722	3560.04	4013.17	2301.68	3139.42
-3.52707	3576.05	4037.93	2313.34	3189.25
-3.52691	3546.41	4090.56	2436.57	3230.38
-3.52676	3516.77	4094.84	2561.31	3273.44
-3.52661	3525.17	4070.66	2595.77	3311.94
-3.52646	3533.57	4075.51	2554.19	3307.78
-3.52631	3427.84	4107.78	2511.1	3247.81
-3.52616	3322.12	4146.11	2495.05	3170.51
-3.52601	3224.01	4225.91	2473.52	3121.12
-3.52585	3247.63	4369.52	2435.69	3108.41
-3.5257	3316.89	4481.2	2426.82	3113.12
-3.52555	3386.16	4439.35	2471.79	3114.38
-3.5254	3455.7	4281.02	2515.69	3111.21
-3.52525	3403.51	4165.63	2497.73	3139.17
-3.5251	3298.07	4151.52	2451.38	3245.03
-3.52495	3192.62	4146.1	2476.09	3406.78
-3.52479	3158.19	4100.2	2611.17	3502.83
-3.52464	3123.75	4098.27	2787.14	3424.39
-3.52449	3203.44	4191.42	2900.94	3214.42
-3.52434	3283.13	4284.71	2905.51	3033.53
-3.52419	3314.63	4291.55	2826.03	2984.11
-3.52404	3224.4	4281.87	2724.3	3030.24
-3.52389	3202.65	4352.3	2652.17	3097.99
-3.52374	3180.9	4438.62	2609.11	3170.73
-3.52358	3181.97	4401.47	2544.13	3246.31
-3.52343	3183.04	4250.29	2421.54	3273.19
-3.52328	3184.1	4138.8	2279.19	3200.88
-3.52313	3185.17	4147.58	2191.81	3062.71
-3.52298	3310.83	4194.9	2181.57	2950.47
-3.52283	3436.48	4175.3	2203.3	2919.36
-3.52268	3440.41	4082.81	2219.11	2956.41
-3.52252	3444.33	3975.07	2246.81	3024.58
-3.52237	3458.4	3903.87	2316.45	3096.13
-3.52222	3472.46	3910.46	2407.53	3151.89
-3.52207	3440.88	4013.87	2457.49	3184.78
-3.52192	3287.57	4166.29	2427.98	3201.52
-3.52177	3140.6	4276.97	2353	3197.88
-3.52162	3115.35	4312.31	2317.16	3146.35
-3.52147	3209.31	4323.83	2375.53	3038.2
-3.52131	3303.26	4353.44	2486.24	2925.52
-3.52116	3376.93	4369.47	2545.53	2882.35
-3.52101	3328.86	4336.06	2509.38	2918.42
-3.52086	3280.79	4291.98	2457.43	2961.07
-3.52071	3354.46	4300.88	2497.74	2934.67
-3.52056	3517.36	4353.21	2630	2845.28
-3.52041	3680.26	4380.83	2752.58	2780.65
-3.52025	3716.36	4361.04	2793.63	2829.78
-3.5201	3630.73	4344.79	2771.71	2997.84
-3.51995	3542.56	4367.44	2723.19	3189.69
-3.5198	3454.39	4382.97	2643.59	3282.9
-3.51965	3244.5	4325.05	2535.72	3229.4
-3.5195	3034.6	4208.56	2450.33	3089.87
-3.51935	3039.63	4129.87	2425.97	2971.31
-3.5192	3166.39	4168.78	2426.04	2939.78
-3.51904	3224.68	4318.91	2391.13	2987.22
-3.51889	3282.97	4513.75	2326.23	3056.74
-3.51874	3371.69	4688.16	2283.8	3089.57
-3.51859	3460.42	4801.94	2280.9	3069.28
-3.51844	3549.14	4835.46	2287.72	3037.59
-3.51829	3637.86	4792.69	2289.61	3053.85
-3.51814	3584.88	4700.88	2306.99	3130.58
-3.51798	3531.9	4589.63	2354.42	3227.11
-3.51783	3478.92	4477.83	2430.57	3309.46
-3.51768	3425.94	4388.44	2547.95	3378.71
-3.51753	3304.49	4353.12	2719.15	3421.5
-3.51738	3183.04	4380.11	2898.23	3380.64
-3.51723	3114.84	4434.01	2987.28	3226.79
-3.51708	3168.37	4469.07	2931.7	3034.6
-3.51693	3261.85	4469.4	2780.79	2928.35
-3.51677	3355.33	4443.41	2635.28	2953.28
-3.51662	3342.29	4407.18	2560.19	3048.59
-3.51647	3329.26	4395.79	2558.07	3143.77
-3.51632	3293.39	4449.01	2584.66	3222.2
-3.51617	3379.26	4541.55	2574.33	3277.64
-3.51602	3465.13	4568.27	2490.67	3275.77
-3.51587	3429.27	4466.18	2378.74	3206.9
-3.51571	3429.67	4325.87	2324.76	3134.03
-3.51556	3430.06	4301.28	2339.05	3129.05
-3.51541	3544.58	4415.33	2331.89	3176.63
-3.51526	3659.1	4542.45	2254.25	3195.79
-3.51511	3682.32	4592.47	2199.18	3154.92
-3.51496	3705.54	4614.27	2284.51	3112.84
-3.51481	3607.03	4676.19	2472.25	3130
-3.51465	3508.52	4735.62	2607.71	3186.22
-3.5145	3435.37	4704.55	2629.72	3221.03
-3.51435	3362.22	4589.01	2633.01	3226.12
-3.5142	3289.07	4478.04	2699.27	3252.17
-3.51405	3215.92	4416.38	2772.89	3330.31
-3.5139	3340.59	4364.83	2762.3	3428.56
-3.51375	3465.25	4287.39	2680.81	3497.31
-3.5136	3589.92	4215.04	2609.64	3524.15
-3.51344	3714.58	4202.3	2578.44	3522.2
-3.51329	3729.08	4258.74	2562.8	3488.84
-3.51314	3743.58	4348.24	2554.39	3407.75
-3.51299	3643.96	4438.05	2554.57	3286
-3.51284	3544.35	4523.99	2534.71	3163.02
-3.51269	3426.97	4601.58	2479.67	3082.52
-3.51254	3431.33	4628.96	2443.91	3073.4
-3.51238	3481.34	4551.62	2474.83	3148.8
-3.51223	3531.35	4384.53	2508.81	3287.3
-3.51208	3498.3	4242.39	2450.31	3409.45
-3.51193	3343.52	4240.45	2342.89	3414.58
-3.51178	3188.74	4367.1	2335.52	3276.93
-3.51163	3155.69	4498.85	2460.92	3088.42
-3.51148	3295.1	4545.42	2576.78	2977.52
-3.51133	3434.5	4532.28	2580.12	2992.99
-3.51117	3528.26	4530.34	2553.29	3085.86
-3.51102	3500.28	4561.64	2601.11	3184.57
-3.51087	3441.4	4602.51	2656.8	3248.17
-3.51072	3382.51	4626.51	2585.62	3255.28
-3.51057	3437.75	4600.91	2423.79	3196.44
-3.51042	3492.99	4483.92	2358.79	3101.72
-3.51027	3479.75	4281.88	2474.89	3040.03
-3.51011	3466.52	4086.19	2649.36	3056.82
-3.50996	3453.28	3998.64	2724.46	3127.11
-3.50981	3440.05	4025.08	2673.18	3190.35
-3.50966	3342.49	4085.51	2557.04	3213.53
-3.50951	3244.93	4124.98	2423.23	3198.88
-3.50936	3200.63	4167.54	2308.67	3154.43
-3.50921	3278.06	4249.07	2269.39	3095.51
-3.50906	3378.31	4338.4	2321.29	3060.82
-3.5089	3478.57	4362.33	2390.74	3079.9
-3.50875	3464.7	4299.94	2392.53	3124.86
-3.5086	3450.83	4217.69	2338.3	3139.9
-3.50845	3384.73	4192.94	2312.05	3127.1
-3.5083	3318.64	4223.28	2349.15	3152.69
-3.50815	3252.54	4247.29	2398.71	3244.18
-3.508	3186.44	4249.91	2408.29	3331.97
-3.50784	3320.7	4291.62	2393.97	3336.73
-3.50769	3454.95	4404	2404.52	3277.8
-3.50754	3467.47	4510.33	2444.48	3236.65
-3.50739	3479.99	4512.69	2460.68	3234.24
-3.50724	3448.77	4429.38	2404.46	3212.94
-3.50709	3417.54	4373.48	2289.82	3143.11
-3.50694	3508.05	4403.4	2177.83	3080.44
-3.50679	3598.55	4467.7	2110.55	3088.4
-3.50663	3612.98	4501.35	2079.04	3151.24
-3.50648	3627.4	4503.17	2071.99	3201.09
-3.50633	3634.22	4500.7	2119.94	3203.91
-3.50618	3641.03	4506.39	2243.85	3188.08
-3.50603	3659.89	4531.49	2372.84	3205.1
-3.50588	3557.03	4579.75	2382.49	3279.81
-3.50573	3454.16	4603.06	2248.07	3375.84
-3.50557	3473.02	4530.57	2110.86	3398.74
-3.50542	3507.1	4374.68	2137.98	3272.61
-3.50527	3541.18	4243.74	2338.53	3040.58
-3.50512	3582.86	4211.58	2559.96	2847.99
-3.50497	3624.55	4237.43	2651.46	2786.04
-3.50482	3575.57	4255.57	2591.72	2790.52
-3.50467	3526.59	4275.78	2468.75	2744.66
-3.50451	3477.61	4339.75	2383.34	2641.97
-3.50436	3428.64	4440.79	2382.06	2574.02
-3.50421	3491.25	4551.04	2443.76	2579.46
-3.50406	3553.86	4671.83	2508.93	2597.35
-3.50391	3494.73	4784.69	2530.07	2581.74
-3.50376	3435.61	4803.93	2502.25	2576.42
-3.50361	3471.67	4667.76	2444.28	2635.35
-3.50346	3507.73	4450.84	2364.86	2732
-3.5033	3422.06	4302.66	2274.39	2798.26
-3.50315	3336.39	4285.36	2214.31	2813.28
-3.503	3260.86	4343.77	2236.69	2809.6
-3.50285	3185.33	4421.09	2344.7	2823.33
-3.5027	3109.81	4521.85	2477.55	2874.16
-3.50255	3034.28	4652.56	2565.85	2963.67
-3.5024	3113.45	4772.78	2593.22	3055.85
-3.50224	3192.62	4831.72	2594.69	3089.76
-3.50209	3271.8	4814.11	2610.01	3052.71
-3.50194	3350.97	4741.66	2646.07	3012.59
-3.50179	3366.74	4663.81	2673.89	3035.5
-3.50164	3382.51	4640.82	2657.57	3099.15
-3.50149	3398.28	4687.03	2585.13	3137.41
-3.50134	3414.05	4729.68	2468.02	3145.51
-3.50119	3426.14	4672.49	2318.69	3176.98
-3.50103	3438.23	4507.31	2150.44	3244
-3.50088	3572.04	4320.5	2011.01	3286.2
-3.50073	3705.86	4186.03	1979.02	3253.8
-3.50058	3768.67	4103.16	2087.32	3172.26
-3.50043	3831.48	4049.97	2260.64	3103.96
-3.50028	3772.55	4039.02	2378.01	3078.01
-3.50013	3713.63	4081.7	2401.06	3074.27
-3.49997	3643.29	4138.08	2399.58	3052.14
-3.49982	3572.96	4154.5	2443.98	2987.01
-3.49967	3502.62	4139.81	2506.05	2902.88
-3.49952	3432.28	4159.96	2500.4	2868.71
-3.49937	3526.79	4248.58	2399.14	2929.95
-3.49922	3621.3	4356.41	2271.36	3042.06
-3.49907	3715.81	4408.98	2206.36	3109.05
-3.49892	3810.31	4392.39	2221.74	3097.71
-3.49876	3819.71	4352.21	2266.6	3075.46
-3.49861	3829.1	4320.77	2299.57	3120.29
-3.49846	3834.69	4290.98	2335.44	3228.27
-3.49831	3840.27	4270.22	2400.69	3332.65
-3.49816	3707.64	4308.71	2471.99	3384.2
-3.49801	3514.15	4437.92	2504.18	3384.91
-3.49786	3408.15	4615.04	2507.1	3361.7
-3.4977	3423.88	4764.92	2530.39	3334.99
-3.49755	3508.09	4840.3	2566.35	3307.5
-3.4974	3592.29	4804.8	2538.53	3266.87
-3.49725	3748.78	4624.04	2426.42	3197.73
-3.4971	3783.53	4355.68	2323.28	3095.48
-3.49695	3702.89	4186.12	2302.21	2970.68
-3.4968	3561.38	4244.77	2298.47	2855.56
-3.49664	3446.51	4400.03	2222.5	2811.14
-3.49649	3534.52	4389.78	2134.88	2892.72
-3.49634	3716.24	4173.67	2174.96	3072.27
-3.49619	3776.24	3999.33	2333.73	3225.29
-3.49604	3709.43	4061.43	2442.03	3252.44
-3.49589	3520.89	4254.77	2409.51	3199.75
-3.49574	3397.02	4368.77	2336.84	3194.25
-3.49559	3394.88	4382.55	2338.32	3270.77
-3.49543	3404.15	4415.35	2380.82	3342.01
-3.49528	3474.29	4486.36	2383.61	3342.56
-3.49513	3557.74	4502.81	2363.73	3306.61
-3.49498	3641.19	4445.11	2376.98	3274.7
-3.49483	3728.45	4397.94	2396.46	3223.74
-3.49468	3815.7	4402.67	2365.6	3145.25
-3.49453	3745.72	4417.95	2309.58	3101.37
-3.49437	3675.75	4431.55	2283.81	3127.68
-3.49422	3605.77	4483.95	2261.52	3161.57
-3.49407	3535.79	4565.15	2189.82	3153.82
-3.49392	3442.82	4603.05	2122.63	3171.93
-3.49377	3349.86	4576.15	2170.18	3277.12
-3.49362	3378.63	4535.14	2327.92	3366.28
-3.49347	3407.4	4496.35	2470.35	3285.07
-3.49332	3367.69	4419.78	2514.99	3074.8
-3.49316	3327.99	4315.61	2493.62	2950.7
-3.49301	3288.28	4259.83	2462.62	3014.04
-3.49286	3248.58	4265.85	2452	3126.42
-3.49271	3316.02	4250.08	2503.59	3116.94
-3.49256	3383.46	4180.73	2640.6	2992.07
-3.49241	3450.91	4156.37	2778.81	2873.37
-3.49226	3518.35	4258.54	2789.11	2830.6
-3.4921	3562.97	4409.97	2683.06	2860.7
-3.49195	3607.59	4471.14	2616.8	2953.77
-3.4918	3652.21	4422.38	2662.92	3085.93
-3.49165	3696.83	4360.92	2701.38	3188.69
-3.4915	3606.16	4356.05	2613.24	3204.61
-3.49135	3515.5	4395.5	2467.36	3151.99
-3.4912	3470.48	4453.84	2403.06	3085.07
-3.49105	3547.2	4522.23	2416.01	3025.61
-3.49089	3758.33	4563.97	2391.06	2981.79
-3.49074	3847.72	4519.85	2301.02	2990.14
-3.49059	3797.63	4391.49	2241.13	3071.29
-3.49044	3625.82	4271.74	2269.64	3170.4
-3.49029	3473.02	4255.76	2326.59	3204.93
-3.49014	3320.22	4344.37	2333.62	3161.83
-3.48999	3159.81	4458.59	2294.49	3101.8
-3.48983	2999.41	4526.63	2267.15	3083.08
-3.48968	2958.2	4526.92	2291.13	3119.52
-3.48953	2916.99	4464.43	2363.17	3192.32
-3.48938	2997.51	4357.61	2442.61	3260.54
-3.48923	3078.03	4263.5	2466.37	3279.69
-3.48908	3159.5	4265.42	2398.32	3247.22
-3.48893	3240.97	4383.74	2284.85	3209.6
-3.48878	3200.71	4522.6	2233.4	3194.3
-3.48862	3160.45	4567.76	2317.99	3174.11
-3.48847	3307.86	4535.58	2512.07	3135.66
-3.48832	3455.27	4554.44	2716.33	3133.76
-3.48817	3549.42	4678.45	2843	3213.29
-3.48802	3521.84	4795.81	2880.2	3316.38
-3.48787	3460.65	4771.46	2886.18	3344.84
-3.48772	3399.47	4617.6	2915.59	3292.81
-3.48756	3330.68	4454.23	2948.82	3244.72
-3.48741	3261.89	4348.18	2916.18	3255.03
-3.48726	3208.32	4275.3	2793.93	3306.66
-3.48711	3154.74	4214.18	2639.78	3375.11
-3.48696	3101.17	4182.74	2516.24	3447.3
-3.48681	3047.59	4178.92	2421.95	3474.25
-3.48666	3136	4168.02	2328.42	3394.89
-3.4865	3224.4	4152.34	2242.95	3235.38
-3.48635	3191.08	4188.2	2189.5	3109.62
-3.4862	3157.75	4304.77	2161.9	3085.1
-3.48605	3200.51	4453.83	2147.58	3108.36
-3.4859	3243.27	4567.58	2169.58	3099.37
-3.48575	3286.02	4626.56	2250.59	3061.54
-3.4856	3328.78	4642.81	2352.19	3051.13
-3.48545	3351.88	4609.34	2408.07	3085.27
-3.48529	3374.98	4505.81	2405.89	3131.65
-3.48514	3512.21	4348.41	2381.04	3165.17
-3.48499	3649.43	4206.98	2345.15	3183.47
-3.48484	3710.58	4154.37	2285.5	3183.12
-3.48469	3649.99	4192.55	2230.02	3158.01
-3.48454	3536.14	4242.02	2236.7	3123.78
-3.48439	3422.3	4230.62	2298.82	3115.95
-3.48423	3401.65	4184.12	2329.71	3155.17
-3.48408	3381.01	4184.57	2275.12	3217.55
-3.48393	3482.09	4239.46	2189.56	3244.91
-3.48378	3583.18	4264.36	2162.7	3201.13
-3.48363	3646.22	4224.9	2209.66	3131.36
-3.48348	3709.27	4212.55	2275.75	3141.7
-3.48333	3759.63	4309.74	2319.94	3286.33
-3.48318	3810	4447.81	2341.91	3488.33
-3.48302	3883.19	4494.34	2338.84	3612.95
-3.48287	3753.49	4439.81	2287.09	3605.24
-3.48272	3466.56	4392.84	2187.25	3508.61
-3.48257	3301.36	4409.57	2108.53	3366.65
-3.48242	3369.48	4437.62	2152.06	3185.6
-3.48227	3437.59	4434.99	2347.93	3006.37
-3.48212	3404.27	4439.34	2591.69	2924.6
-3.48196	3370.94	4485.6	2714.27	2985.58
-3.48181	3388.1	4534.24	2642.93	3111.12
-3.48166	3608.14	4524.47	2478.58	3186.75
-3.48151	3828.19	4448.59	2382.94	3189.22
-3.48136	3845.34	4345.97	2402.18	3178.66
-3.48121	3679.91	4265.24	2440.92	3195.32
-3.48106	3514.47	4249.17	2402.21	3221.52
-3.48091	3336.35	4312.85	2296.99	3234.92
-3.48075	3158.23	4417.43	2199.32	3244.75
-3.4806	3188.07	4494.44	2149.5	3260.01
-3.48045	3217.91	4504.38	2140.59	3251.95
-3.4803	3202.1	4452.99	2158.59	3171.48
-3.48015	3064.55	4371.98	2183.54	3007.94
-3.48	2959.98	4317.65	2172.76	2830.14
-3.47985	2977.14	4353.43	2107.21	2756.07
-3.47969	3121.1	4475.03	2054.78	2857.95
-3.47954	3265.06	4580.69	2121.15	3091.35
-3.47939	3251.94	4581.59	2306.24	3333.31
-3.47924	3238.83	4515.41	2461.44	3485.88
-3.47909	3271.36	4482.1	2447.02	3523.34
-3.47894	3425.63	4499.32	2310.67	3460.94
-3.47879	3546.92	4507.9	2238.77	3329.79
-3.47864	3546.48	4490.09	2321.33	3185.9
-3.47848	3426.85	4479.57	2438.03	3092.9
-3.47833	3307.22	4472.17	2416.13	3073.75
-3.47818	3308.06	4437.81	2246.46	3114.09
-3.47803	3430.62	4412.11	2071.83	3208.6
-3.47788	3484.71	4455.91	1998.25	3350.34
-3.47773	3538.8	4521.8	2006.13	3472.47
-3.47758	3585.28	4490.98	2042.28	3481.99
-3.47742	3631.76	4361.6	2096.49	3386.5
-3.47727	3632.59	4270.28	2151.67	3312.61
-3.47712	3511.69	4293.04	2149.05	3343.55
-3.47697	3348.75	4354.32	2079.61	3400.42
-3.47682	3307.54	4374.65	2049.39	3353.44
-3.47667	3311.98	4373.19	2166.94	3203.02
-3.47652	3316.42	4365.37	2386.27	3072.76
-3.47636	3234.63	4299.81	2541.93	3049.56
-3.47621	3152.84	4182.36	2539.06	3108.87
-3.47606	3071.05	4134.89	2444.2	3185.89
-3.47591	2989.26	4228.13	2376.25	3244.68
-3.47576	2904.94	4366.1	2372.72	3271.06
-3.47561	2820.62	4443.14	2391.94	3261.01
-3.47546	2863.09	4506.36	2403.75	3237.03
-3.47531	3027.3	4638.96	2430.98	3233.3
-3.47515	3188.98	4785	2502.43	3250.9
-3.475	3228.92	4840.29	2594.64	3260.02
-3.47485	3223.22	4841.08	2641.46	3253
-3.4747	3217.51	4896.31	2611.64	3263.01
-3.47455	3235.74	4976.31	2554.23	3317.45
-3.4744	3253.97	4940.68	2532.52	3395.04
-3.47425	3150.46	4771.06	2524.92	3440.59
-3.47409	3046.96	4615.25	2459.54	3412.82
-3.47394	3067.72	4571.69	2359.27	3316.66
-3.47379	3088.49	4567.03	2362.55	3196.03
-3.47364	3109.25	4495.82	2533.76	3093.43
-3.47349	3130.02	4369.92	2725.14	3021.18
-3.47334	3202.77	4268.94	2737.22	2986.81
-3.47319	3275.52	4224.54	2578.69	3028.07
-3.47304	3234.15	4213.96	2450.61	3171.46
-3.47288	3192.78	4212.07	2472.67	3352.08
-3.47273	3207.21	4200.47	2545.67	3441.4
-3.47258	3343.36	4166.72	2523.71	3389.31
-3.47243	3479.52	4130.3	2417.15	3283.91
-3.47228	3493.94	4133.93	2353.41	3230.41
-3.47213	3361	4184.34	2407.62	3227.11
-3.47198	3228.05	4241.75	2552.92	3211.23
-3.47182	3221.91	4290.16	2731.21	3164.74
-3.47167	3337.5	4370.24	2889.92	3102.91
-3.47152	3369.4	4503.41	2964.79	3012.31
-3.47137	3401.3	4619.16	2910.09	2892.34
-3.47122	3319.07	4609.07	2770.48	2823.8
-3.47107	3236.85	4448.37	2668.39	2895.76
-3.47092	3147.02	4231.54	2683.71	3075.72
-3.47077	3057.18	4085.62	2763.91	3241.48
-3.47061	2974.96	4067.57	2782.93	3333.68
-3.47046	2892.73	4147.52	2681.11	3382.99
-3.47031	3008.32	4268.02	2519.95	3395.87
-3.47016	3245.64	4396.53	2395.94	3329.45
-3.47001	3414.49	4519.37	2340.06	3204.7
-3.46986	3583.34	4609.37	2331.57	3132.64
-3.46971	3568.95	4628.57	2376.35	3172.98
-3.46955	3554.57	4565.47	2498.26	3249.14
-3.4694	3540.18	4450.35	2643.47	3261.84
-3.46925	3525.8	4326.89	2681.45	3218.91
-3.4691	3554.53	4221.31	2555.8	3194.05
-3.46895	3583.26	4139.96	2381.47	3218.49
-3.4688	3726.11	4080.74	2319.23	3276.99
-3.46865	3868.96	4044.88	2385.71	3360.18
-3.46849	3839.36	4049.36	2457.85	3449.65
-3.46834	3688.03	4118.27	2444.69	3484.54
-3.46819	3536.7	4239.37	2375.58	3415.97
-3.46804	3507.1	4343.44	2323.3	3285.33
-3.46789	3540.9	4363.24	2315.71	3192.39
-3.46774	3574.7	4308.62	2337.45	3188.19
-3.46759	3616.11	4248.42	2360.92	3237.95
-3.46744	3657.52	4227.64	2360.86	3281.06
-3.46728	3578.74	4246.84	2342.49	3288.68
-3.46713	3499.96	4309.21	2355.48	3268.41
-3.46698	3421.19	4422.45	2435.72	3248.26
-3.46683	3342.41	4548.95	2544.43	3258.95
-3.46668	3382.83	4621.16	2614.14	3301.06
-3.46653	3423.25	4623.28	2635.47	3325.13
-3.46638	3463.67	4598.47	2636.28	3270.37
-3.46622	3504.08	4567.41	2602.41	3139.84
-3.46607	3482.37	4514.7	2507.36	3028.31
-3.46592	3460.65	4470.4	2400.16	3054.49
-3.46577	3484.59	4506.68	2355.79	3246.04
-3.46562	3630.25	4606.67	2340.49	3493.11
-3.46547	3737.88	4635.11	2249.51	3641.6
-3.46532	3723.77	4520.21	2100.72	3645.32
-3.46517	3664.02	4388	2052.84	3592.53
-3.46501	3604.26	4411.88	2173.69	3561.24
-3.46486	3566.38	4570.94	2318.97	3504.48
-3.46471	3528.49	4665.41	2333.98	3345.45
-3.46456	3376.49	4567.56	2270.82	3142.64
-3.46441	3224.48	4367.92	2289.96	3053.88
-3.46426	3176.46	4253.91	2419.93	3130.99
-3.46411	3250.16	4301.54	2538.43	3251.95
-3.46395	3255.39	4414.1	2554.49	3287.38
-3.4638	3260.62	4442.84	2496.99	3240.11
-3.46365	3237.96	4353.26	2435.06	3175.02
-3.4635	3215.29	4264.82	2401.69	3106.61
-3.46335	3192.62	4304.79	2401.13	3034.21
-3.4632	3169.96	4435.1	2417.93	3011.58
-3.46305	3218.3	4487.54	2416.87	3081.21
-3.4629	3266.65	4385.39	2377.59	3176.19
-3.46274	3429.11	4248.55	2325.77	3179.62
-3.46259	3591.58	4230.09	2296.58	3066.84
-3.46244	3728.45	4326.13	2289.18	2920.1
-3.46229	3743.58	4422.88	2291.61	2821.45
-3.46214	3624.31	4467.01	2313.81	2799.1
-3.46199	3505.04	4490.2	2357.23	2858.61
-3.46184	3416.19	4504.18	2396.27	2987.1
-3.46168	3327.35	4480.59	2433.49	3127.89
-3.46153	3365.31	4430.61	2519.11	3220.37
-3.46138	3525.01	4410.16	2659.36	3267.93
-3.46123	3627.64	4431.58	2761.8	3310.08
-3.46108	3608.54	4444.11	2745.59	3335.74
-3.46093	3543.79	4418.75	2656.47	3294.93
-3.46078	3479.04	4392.73	2591.03	3195.36
-3.46063	3505.59	4413.43	2550.72	3112.44
-3.46047	3532.14	4487.61	2461.06	3087.95
-3.46032	3558.69	4595.23	2300.17	3088.47
-3.46017	3585.24	4703.91	2116.58	3084.71
-3.46002	3631.92	4758.83	1948.09	3101.28
-3.45987	3678.6	4711.16	1824.8	3156.86
-3.45972	3590.87	4582.19	1820.15	3220.78
-3.45957	3381.4	4463.72	1982.71	3275.88
-3.45941	3215.05	4428.08	2222.55	3369.23
-3.45926	3048.7	4456.78	2375.61	3542.61
-3.45911	3090.31	4476.55	2392.39	3745.25
-3.45896	3253.65	4454.27	2361.16	3873.56
-3.45881	3486.73	4435.7	2345.86	3884.22
-3.45866	3719.81	4480.49	2317.6	3821.24
-3.45851	3752.54	4564.23	2265.18	3735.89
-3.45835	3663.54	4577.65	2244.62	3621.77
-3.4582	3673.45	4457.27	2275.76	3442.86
-3.45805	3805.08	4294.69	2302.06	3207.49
-3.4579	3853.03	4255.27	2312.55	2998.44
-3.45775	3698.09	4386.66	2396.17	2913.99
-3.4576	3469.97	4574.52	2593.21	2962.91
-3.45745	3241.84	4697.72	2784.12	3031.27
-3.4573	3285.07	4744.28	2820.78	2992.23
-3.45714	3328.3	4742.86	2710.38	2853.04
-3.45699	3369	4677.19	2583.4	2750.87
-3.45684	3409.7	4541.1	2526.25	2790.34
-3.45669	3442.78	4404.39	2531.62	2931.32
-3.45654	3475.87	4335.93	2573.91	3059.46
-3.45639	3526.08	4311.33	2636.21	3113.98
-3.45624	3454.55	4279.37	2674.3	3102.48
-3.45608	3329.77	4270.52	2636.64	3041.88
-3.45593	3204.99	4344.93	2533.34	2956.19
-3.45578	3212.08	4465.51	2436.8	2908
-3.45563	3219.17	4522.16	2407.72	2953.12
-3.45548	3226.27	4473.69	2454.03	3056.4
-3.45533	3233.36	4387.41	2550.73	3118.14
-3.45518	3258.05	4349.82	2659.74	3100.83
-3.45503	3282.73	4406.15	2738.41	3073
-3.45487	3307.42	4560.03	2760.63	3100.2
-3.45472	3332.11	4747.02	2725.14	3145.25
-3.45457	3364.4	4828.63	2631.39	3120.6
-3.45442	3396.7	4708.56	2484.72	3008.97
-3.45427	3428.99	4458.83	2347.65	2885.9
-3.45412	3461.29	4256.16	2326.28	2838.04
-3.45397	3439.06	4199.34	2446.93	2897.06
-3.45381	3416.83	4260.1	2593.9	3042.21
-3.45366	3508.72	4385.66	2646.51	3221.53
-3.45351	3600.61	4544.11	2635.56	3362.79
-3.45336	3568.24	4672.1	2672.69	3403.59
-3.45321	3414.13	4692.99	2754.69	3337.86
-3.45306	3328.5	4618.26	2765.9	3221.21
-3.45291	3242.87	4542.34	2683.11	3116.84
-3.45276	3186.84	4511.65	2640.81	3050.64
-3.4526	3130.81	4481.08	2727.99	3032.54
-3.45245	3120.43	4420.03	2833.17	3096.22
-3.4523	3231.78	4365.76	2789.23	3270.09
-3.45215	3346.93	4335.16	2599.96	3498.85
-3.452	3340.35	4280.33	2414.85	3641.25
-3.45185	3253.89	4193.49	2325.71	3600.3
-3.4517	3228.29	4176.32	2304.82	3448.68
-3.45154	3326.32	4325.04	2321.38	3369.23
-3.45139	3424.36	4589.57	2393.88	3448.85
-3.45124	3526.2	4815.72	2498.42	3581.34
-3.45109	3628.04	4904.05	2539.08	3615.47
-3.45094	3719.73	4878.72	2470.16	3553.72
-3.45079	3811.42	4823.39	2378.43	3527.42
-3.45064	3781.39	4797.59	2379.05	3590.22
-3.45049	3751.35	4803.89	2476.88	3635.88
-3.45033	3610.52	4799.36	2582.21	3558.19
-3.45018	3469.69	4740.99	2626.72	3410.41
-3.45003	3328.86	4639.19	2613.44	3331.88
-3.44988	3188.03	4557.36	2583.56	3362.57
-3.44973	3130.89	4544.63	2587.02	3412.55
-3.44958	3073.75	4577.07	2657.91	3399.09
-3.44943	3138.34	4575.92	2765.69	3334.03
-3.44927	3202.93	4483.17	2811.16	3272.4
-3.44912	3400.03	4324.33	2725.16	3247.12
-3.44897	3597.13	4199.74	2554.47	3272.6
-3.44882	3659.82	4191.8	2405.14	3346.3
-3.44867	3600.77	4268.96	2321.72	3413.34
-3.44852	3546.8	4317.45	2276.35	3386.4
-3.44837	3492.83	4292.15	2248.73	3245.21
-3.44821	3431.25	4282.15	2245.14	3078.27
-3.44806	3369.67	4371.11	2247.78	2984.84
-3.44791	3293.16	4488.53	2222.47	2967.33
-3.44776	3216.64	4494.93	2186.31	2961.31
-3.44761	3261.85	4388.89	2198.92	2937.21
-3.44746	3307.06	4318.16	2275.14	2919.87
-3.44731	3357.35	4378	2362.09	2929.99
-3.44716	3407.64	4508.05	2412.65	2964.17
-3.447	3408.47	4620.61	2423.5	3024.44
-3.44685	3287.57	4722.39	2400.96	3111.61
-3.4467	3135.6	4840.8	2359.94	3187.55
-3.44655	3044.5	4913.12	2356.35	3200.15
-3.4464	3042.16	4845.56	2434.56	3162.39
-3.44625	3161.56	4653.07	2529.72	3157.72
-3.4461	3280.95	4462.69	2522.24	3238.47
-3.44594	3339.48	4377.27	2418.26	3354.21
-3.44579	3318.12	4378.67	2367.9	3412.03
-3.44564	3296.76	4364.5	2450.36	3382.26
-3.44549	3376.21	4255.46	2550.34	3308.01
-3.44534	3455.66	4074.09	2531.12	3229.1
-3.44519	3455.23	3934.35	2433.02	3145
-3.44504	3393.92	3941	2390.93	3059.88
-3.44489	3354.18	4088.81	2423.98	3021.02
-3.44473	3436.17	4278.64	2435.53	3075.48
-3.44458	3560	4433.29	2382.47	3201.36
-3.44443	3683.83	4560.26	2322.61	3317.81
-3.44428	3768.35	4686.26	2301.83	3369.46
-3.44413	3731.14	4777.44	2302.36	3368.92
-3.44398	3640.68	4772.33	2314.26	3342.2
-3.44383	3550.21	4677.48	2365.27	3270.04
-3.44367	3534.56	4583.8	2460.46	3129.49
-3.44352	3518.91	4573.32	2556.62	2974.5
-3.44337	3423.37	4631.45	2613.68	2914.81
-3.44322	3266.96	4672.59	2620.74	3001.29
-3.44307	3181.41	4648.63	2576.39	3176.64
-3.44292	3217.59	4604.11	2498.83	3352.27
-3.44277	3376.77	4600.49	2442.46	3482.16
-3.44262	3535.94	4610.78	2445.94	3537.73
-3.44246	3598.75	4548.1	2473.36	3476.73
-3.44231	3539.83	4407.07	2470.98	3302.39
-3.44216	3549.38	4306.37	2463.77	3118.67
-3.44201	3558.93	4343.86	2516.88	3052.47
-3.44186	3505.08	4464.24	2611.55	3121.53
-3.44171	3451.22	4536.11	2649.52	3230.41
-3.44156	3397.37	4522.24	2596.45	3291.51
-3.4414	3343.52	4495.99	2532.86	3296.23
-3.44125	3289.67	4510.86	2535.59	3268.4
-3.4411	3235.82	4539.92	2579.34	3213.91
-3.44095	3181.97	4548.89	2592.55	3143.48
[truncated: 129,073 more rows]

## Sheet: Fig.2c
Binding Energy (eV)	CsPbBr3	CsPbBr3@HPβCD@PFOS
155.32	951.345	401.608
155.25	953.549	397.422
155.18	1000.79	412.455
155.11	985.389	415.095
155.04	1001.85	407.325
154.97	1052.12	390
154.9	966.281	402.456
154.83	992.1	404.367
154.76	1020.22	441.224
154.69	1021.47	469.511
154.62	975.595	429.84
154.55	1015.58	442.7
154.48	979.8	454.232
154.41	967.459	438.379
154.34	976.921	431.885
154.27	1016.2	428.54
154.2	1027.1	425.804
154.13	1027.08	416.101
154.06	972.437	454.398
153.99	974.618	425.805
153.92	988.148	437.147
153.85	981.855	424.295
153.78	994.188	398.124
153.71	979.634	418.079
153.64	968.349	417.598
153.57	977.211	405.237
153.5	932.919	411.179
153.43	981.706	445.802
153.36	1010.51	424.621
153.29	1052.71	421.598
153.22	1066.9	410.285
153.15	970.741	403.596
153.08	967.431	429.104
153.01	978.993	439.001
152.94	940.491	423.874
152.87	1034.18	410.908
152.8	971.182	405.899
152.73	985.641	389.077
152.66	942.481	374.239
152.59	983.484	388.91
152.52	919.71	413.473
152.45	972.57	409.99
152.38	988.704	399.661
152.31	938.21	397.989
152.24	1010.19	397.809
152.17	982.397	444.628
152.1	946.061	426.431
152.03	982.803	404.062
151.96	924.884	404.139
151.89	930.191	383.556
151.82	936.281	391.975
151.75	978.584	430.517
151.68	954.249	385.251
151.61	959.068	400.205
151.54	952.186	395.242
151.47	1011	393.099
151.4	1004.4	394.327
151.33	960.794	399.337
151.26	955.308	385.724
151.19	957.744	399.097
151.12	938.67	416.541
151.05	928.581	409.093
150.98	992.581	424.701
150.91	927.242	419.323
150.84	953.306	380.817
150.77	920.842	409.419
150.7	910.844	429.117
150.63	953.109	391.47
150.56	947.512	405.25
150.49	915.473	426.681
150.42	893.697	409.836
150.35	953.509	395.467
150.28	931.02	419.865
150.21	884.146	398.13
150.14	835.374	438.326
150.07	855.99	406.511
150	962.207	398.217
149.93	941.245	391.971
149.86	1017.75	397.771
149.79	918.358	418.143
149.72	939.882	394.422
149.65	939.516	402.894
149.58	856.053	362.419
149.51	839.291	357.727
149.44	943.382	391.46
149.37	910.139	396.359
149.3	933.339	429.493
149.23	962.463	430.41
149.16	961.886	396.494
149.09	884.514	414.269
149.02	951.484	403.288
148.95	968.083	418.581
148.88	885.298	408.95
148.81	896.021	393.255
148.74	874.275	423.182
148.67	917.265	436.1
148.6	846.549	408.409
148.53	904.004	397.592
148.46	916.697	391.096
148.39	945.446	429.621
148.32	957.327	397.805
148.25	952.896	397.291
148.18	921.32	376.69
148.11	946.318	376.259
148.04	969.226	395.012
147.97	962.151	412.551
147.9	927.993	394.754
147.83	1004.86	419.88
147.76	934.919	405.73
147.69	1032.08	383.468
147.62	976.723	408.02
147.55	1041.66	356.085
147.48	949.043	381.412
147.41	993.174	390.18
147.34	988.514	390.825
147.27	1035.4	390.457
147.2	1073.98	357.871
147.13	1049.91	385.286
147.06	991.863	396.919
146.99	1017.25	397.782
146.92	1037	391.915
146.85	1012.09	407.13
146.78	1021.4	414.33
146.71	1083.7	401.349
146.64	990.21	396.711
146.57	1019.5	391.837
146.5	1066.53	405.933
146.43	940.799	388.824
146.36	1026.78	375.015
146.29	1073.62	414.686
146.22	1051.91	433.736
146.15	1070.95	378.222
146.08	1121.49	386.047
146.01	1077.47	411.446
145.94	1086.55	387.505
145.87	1049	389.077
145.8	993.257	394.982
145.73	1016.11	357.987
145.66	1046.11	421.766
145.59	1077.97	408.861
145.52	1044.47	403.14
145.45	1064.22	388.865
145.38	1037.04	404.376
145.31	1157.34	408.946
145.24	1192.64	416.191
145.17	1196.24	388.924
145.1	1149.47	380.329
145.03	1194.08	376.622
144.96	1164.88	384.736
144.89	1167.56	427.154
144.82	1219.57	401.821
144.75	1314.03	415.913
144.68	1293.18	412.108
144.61	1293.06	402.72
144.54	1349.53	396.474
144.47	1422.82	445.096
144.4	1331.47	442.7
144.33	1398.06	424.809
144.26	1401.11	435.816
144.19	1491.75	393.14
144.12	1542.03	399.313
144.05	1462.26	401.361
143.98	1579.08	431.4
143.91	1629.78	449.582
143.84	1638.06	425.282
143.77	1679.05	425.179
143.7	1596.23	445.286
143.63	1676.59	413.251
143.56	1684.95	406.376
143.49	1668.62	404.839
143.42	1608.99	419.291
143.35	1573.49	407.614
143.28	1509.56	430.342
143.21	1411.99	435.181
143.14	1407.16	416.423
143.07	1253.42	406.451
143	1319.13	415.102
142.93	1236.19	401.099
142.86	1212.92	421.949
142.79	1136.92	379.832
142.72	1117.39	414.684
142.65	1071.64	407.493
142.58	1065.64	405.625
142.51	1036.74	396.17
142.44	1099.24	377.492
142.37	1016.54	395.213
142.3	989.448	410.185
142.23	1090.1	421.985
142.16	1043.41	400.198
142.09	1013.66	377.877
142.02	968.25	396.405
141.95	922.361	408.124
141.88	1060.54	393.349
141.81	1076.24	403.515
141.74	1031.02	403.804
141.67	1025.18	371.716
141.6	952.809	405.571
141.53	979.721	400.845
141.46	964.692	385.399
141.39	1021.44	367.596
141.32	1038.7	410.856
141.25	1060.11	380.164
141.18	1053.14	350.111
141.11	1039.64	395.94
141.04	993.974	407.648
140.97	1025.29	402.825
140.9	1014.91	410.611
140.83	1015.75	398.463
140.76	1041.33	394.623
140.69	1049.96	404.088
140.62	1058.5	418.105
140.55	1059.96	405.235
140.48	1093.16	392.26
140.41	1051.65	395.806
140.34	1120.59	382.314
140.27	1123.3	410.586
140.2	1116.4	399.102
140.13	1147.09	402.287
140.06	1241.13	390.172
139.99	1287.61	433.749
139.92	1147.86	408.581
139.85	1243.69	406.088
139.78	1372.57	430.95
139.71	1430.6	402.885
139.64	1420.66	422.992
139.57	1408.33	411.97
139.5	1510.76	457.745
139.43	1595.79	464.486
139.36	1605.07	418.632
139.29	1621.77	406.32
139.22	1685.56	394.078
139.15	1758.63	442.031
139.08	1775.35	430.24
139.01	1924.37	421.959
138.94	1839.06	442.151
138.87	1908.04	402.568
138.8	1819.18	431.995
138.73	1812.03	414.751
138.66	1859.06	429.127
138.59	1676.92	391.206
138.52	1657.69	398.62
138.45	1642.63	412.747
138.38	1464.88	426.348
138.31	1356.98	409.428
138.24	1320.55	397.353
138.17	1263.52	414.321
138.1	1208.5	408.906
138.03	1088.13	406.656
137.96	1037.5	432.51
137.89	935.242	443.936
137.82	937.792	436.536
137.75	889.938	403.312
137.68	850.462	430.04
137.61	889.405	437.574
137.54	843.277	394.954
137.47	821.004	394.547
137.4	820.239	392.262
137.33	834.995	392.347
137.26	763.888	421.486
137.19	750.039	418.645
137.12	802.805	406.474
137.05	833.646	387.106
136.98	814.233	396.734
136.91	748.185	393.093
136.84	752.978	396.043
136.77	757.86	376.14
136.7	775.565	394.674
136.63	725.18	400.276
136.56	805.962	414.651
136.49	796.718	417.369
136.42	746.001	406.621
136.35	707.583	409.629
136.28	762.456	400.679
136.21	800.92	401.688
136.14	731.591	395.002
136.07	727.537	414.415
136	721.555	398.559
135.93	681.051	421.184
135.86	762.535	417.123
135.79	736.207	386.77
135.72	684.726	405.858
135.65	706.091	408.988
135.58	722.373	392.922
135.51	757.765	391.503
135.44	744.181	388.778
135.37	767.851	420.113
135.3	726.495	426.784
135.23	757.503	420.293
135.16	738.207	423.013
135.09	757.531	390.41
135.02	705.553	444.916
134.95	735.355	422.245
134.88	696.454	417.196
134.81	756.851	413.204
134.74	767.97	424.047
134.67	745.558	394.573
134.6	732.138	395.91
134.53	704.99	429.194
134.46	733.859	410.621
134.39	702.466	431.274
134.32	702.879	381.741
134.25	704.723	411.47
134.18	763.476	423.606
134.11	714.607	431.153
		398.204
		391.768
		407.15
		405.766
		396.533
		394.834
		404.821

## Sheet: Fig.2d
Raman shift (cm-1)	PS fiber	CsPbBr3	CsPbBr3@HPβCD	CsPbBr3@HPβCD@PFOS
3501.42	445.22	2608.83	3038.43	652.193
3500.77	449.125	2686.94	2932.98	558.465
3500.12	425.618	2643.52	2994.95	495.892
3499.47	425.544	2623.54	3146.68	491.902
3498.82	437.18	2876.8	3153.94	565.979
3498.17	483.936	2646.04	3059.72	573.685
3497.52	433.125	2743.13	2879.7	604.8
3496.87	421.345	2473.45	2851.88	546.176
3496.21	452.477	2488.62	2980.11	546.08
3495.56	397.798	2729.99	2952.29	538.185
3494.91	405.527	2479.96	2920.58	553.688
3494.26	432.747	2502.91	2736.83	592.576
3493.61	440.467	2603.82	2857.19	565.188
3492.96	370.239	2654.03	2774.85	557.295
3492.3	409.14	2536.67	2801.64	545.508
3491.65	374.006	2621.94	2867.38	580.475
3491	385.626	2391.66	2691.59	525.842
3490.35	405.031	2609.34	2578.18	475.122
3489.7	401.067	2305.16	2768.53	517.87
3489.04	459.394	2421.55	2647.36	525.566
3488.39	455.421	2234.29	2662.46	564.398
3487.74	393.073	2514.11	2615.3	509.815
3487.08	424.133	2280.2	2716.01	568.092
3486.43	381.264	2151.42	2478.22	540.76
3485.78	420.095	2298.85	2508.9	517.327
3485.13	342.24	2364.57	2426.79	571.683
3484.47	423.837	2177.51	2632.45	559.918
3483.82	408.212	2534.8	2628.1	485.955
3483.17	353.721	2227.28	2429.41	548.061
3482.51	408.069	2292.96	2533.91	551.852
3481.86	419.654	2354.73	2545.13	485.7
3481.21	380.731	2179.49	2521.37	454.536
3480.55	361.243	2260.68	2594.73	512.72
3479.9	427.202	2337.96	2664.18	500.979
3479.24	403.829	2178.35	2500.63	586.315
3478.59	372.7	2364.32	2341.02	527.979
3477.93	496.846	2177.58	2561.86	566.702
3477.28	349.284	2216.01	2542.01	551.08
3476.63	364.744	2304.87	2483.36	516.062
3475.97	453.91	2347.14	2401.46	581.923
3475.32	321.948	2269.15	2606.62	461.578
3474.66	426.604	2156.29	2726.39	546.816
3474.01	321.836	2144.28	2609.58	569.985
3473.35	383.809	2229.19	2543.22	515.61
3472.7	310.095	2341.21	2624.18	562.033
3472.04	375.924	2433.82	2767.11	546.433
3471.38	484.353	2301.65	2580.63	534.713
3470.73	368.044	2382.6	2518.2	612.101
3470.07	414.461	2324.08	2804.39	557.766
3469.42	344.678	2420.49	3044.01	596.396
3468.76	363.979	2373.6	2815.03	592.419
3468.11	452.958	2477.72	2477.72	569.088
3467.45	414.171	2605.02	2949.52	549.635
3466.79	414.098	2465.24	3010.92	537.928
3466.14	398.548	2515.11	2983.31	510.749
3465.48	425.56	2742.92	2982.79	421.681
3464.82	363.596	2630.27	3024.81	560.854
3464.17	413.808	2571.8	3039.75	587.826
3463.51	413.736	2722.15	2992.82	518.124
3462.85	409.797	2706.21	2914.97	525.766
3462.2	421.322	2469.95	3007.23	541.134
3461.54	475.353	2450.19	2971.92	548.769
3460.88	502.318	2693.2	2994.59	540.945
3460.22	440.417	2681.13	3009.51	536.987
3459.57	486.691	2750.19	2908.56	498.267
3458.91	420.953	2707.23	3201.56	648.793
3458.25	409.295	2679.72	3019.52	575.316
3457.59	440.108	2632.93	2991.96	598.379
3456.93	409.152	2806.16	3033.9	594.414
3456.28	420.658	2601.13	3037.23	567.296
3455.62	540.2	2662.41	3059.84	605.781
3454.96	424.368	2534.64	3140.32	594.101
3454.3	466.723	2406.9	2977.77	617.14
3453.64	435.789	2607.02	2803.7	559.185
3452.98	435.713	2625.84	2695.25	582.222
3452.32	420.215	2575.27	2825.85	555.134
3451.67	339.197	2559.4	2898.59	593.581
3451.01	339.138	2547.39	2836.42	605.038
3450.35	408.435	2469.88	2808.95	612.638
3449.69	419.921	2423.21	2727.56	612.531
3449.03	396.736	2469.01	2761.75	543.092
3448.37	473.689	2457.02	2541.75	593.061
3447.71	435.102	2518.2	2776.18	527.5
3447.05	450.425	2371.47	2617.85	550.506
3446.39	319.476	2363.35	2471.13	569.655
3445.73	392.54	2359.09	2670.81	623.432
3445.07	434.797	2420.24	2501.04	538.673
3444.41	338.543	2242.85	2819.91	588.59
3443.75	380.794	2261.69	2446.32	600.026
3443.09	376.882	2292.06	2726.62	596.075
3442.43	426.801	2333.95	2530.05	530.606
3441.77	399.816	2264.34	2610.34	588.177
3441.11	445.87	2271.63	2763.63	530.419
3440.45	384.303	2375	2647.85	499.583
3439.78	426.502	2240.1	2416.84	580.183
3439.12	345.752	2328.06	2650.76	541.665
3438.46	338.009	2300.77	2627.25	603.025
3437.8	418.597	2192.83	2450.14	560.676
3437.14	453.08	2157.89	2507.3	583.615
3436.48	326.314	2330.27	2445.44	556.64
3435.82	414.538	2272.28	2613.89	556.543
3435.15	399.115	2206.64	2482.95	598.658
3434.49	456.599	2325.2	2578.44	564.021
3433.83	414.32	2194.36	2624.03	583.103
3433.17	372.055	2282.19	2443.29	487.112
3432.5	391.165	2327.81	2745.82	617.412
3431.84	406.433	2342.74	2699.33	605.801
3431.18	398.694	2300.16	2514.84	670.865
3430.52	406.29	2525.9	2644.72	620.92
3429.85	398.554	2414.32	2667.25	697.454
3429.19	459.79	2540.34	2574.82	570.892
3428.53	402.245	2436.46	2735.27	593.777
3427.87	436.647	2439.86	2715.64	509.409
3427.2	451.888	2309.23	2872.17	605.057
3426.54	398.205	2546.21	2783.6	631.752
3425.88	440.245	2499.83	2836.71	608.672
3425.21	451.65	2595.08	2866.83	669.805
3424.55	363.553	2384.14	2743.87	581.671
3423.88	440.013	2425.81	2865.82	577.743
3423.22	424.634	2582.23	2819.41	635.023
3422.56	447.508	2447.91	2991.04	634.911
3421.89	539.21	2596.62	3005.81	695.985
3421.23	454.998	2565.58	3028.22	550.573
3420.56	439.627	2767.74	2970.35	565.767
3419.9	519.815	2618.18	2885.74	577.134
3419.23	477.687	2648.3	3080.13	584.675
3418.57	447.036	2659.29	2915.29	580.752
3417.9	435.497	2379.96	3098.14	603.57
3417.24	362.851	2562.87	2898.99	523.257
3416.57	450.62	2612.07	2749.54	584.264
3415.91	377.996	2737.61	3058.33	626.16
3415.24	465.731	2805.84	3137.96	626.05
3414.58	412.214	2645.04	3030.54	648.84
3413.91	461.751	2449.95	3144.49	591.486
3413.25	396.807	2510.57	3048.55	629.535
3412.58	350.96	2597.87	2834.38	701.904
3411.92	392.854	2681.32	3043.66	606.43
3411.25	373.717	2574.07	2875.33	572.003
3410.58	468.971	2703.25	2829.08	610.029
3409.92	358.337	2325.38	3068.74	552.742
3409.25	388.766	2485.05	2732.79	598.38
3408.58	365.833	2511.29	2747.56	697.353
3407.92	430.54	2419.41	2834.71	586.74
3407.25	415.227	2518.03	2792.3	533.306
3406.58	369.449	2418.55	2620.42	605.577
3405.92	403.656	2288.65	2829.4	662.59
3405.25	392.163	2509.08	2859.36	590.134
3404.58	453.002	2344.95	2702.78	666.164
3403.92	403.443	2363.57	2618.57	677.464
3403.25	445.232	2355.54	2587.67	601.239
3402.58	426.13	2431.22	2644.29	658.203
3401.91	410.838	2278.63	2571.54	585.811
3401.24	395.552	2259.21	2601.52	665.578
3400.58	395.483	2319.66	2479.37	631.237
3399.91	467.652	2307.84	2418.1	669.145
3399.24	448.563	2307.44	2467.1	627.213
3398.57	440.883	2265.22	2626.29	611.9
3397.9	361.004	2299.03	2424.43	657.392
3397.23	414.132	2127.65	2583.57	619.284
3396.57	406.461	2115.88	2613.51	638.168
3395.9	421.582	2206.66	2681.41	660.843
3395.23	429.103	2244.24	2601.2	577.186
3394.56	391.06	2384.33	2619.72	558.102
3393.89	375.807	2228.27	2520.56	599.759
3393.22	383.332	2201.31	2702.3	690.74
3392.55	379.469	2318.56	2493.11	652.672
3391.88	394.579	2321.94	2621.67	629.793
3391.21	424.856	2090.14	2609.83	580.37
3390.54	436.159	2283.2	2597.99	614.401
3389.87	375.41	2252.46	2707.5	678.756
3389.2	481.502	2274.81	2581.91	606.602
3388.53	435.929	2354.01	2797.52	670.935
3387.86	318.361	2452.14	2581	602.599
3387.19	492.615	2349.4	2853.38	617.649
3386.52	401.6	2261.84	2648.29	655.426
3385.85	378.801	2386.45	2750.1	640.159
3385.18	363.585	2298.92	2938.98	568.089
3384.51	367.308	2442.41	2942.25	621.001
3383.84	378.601	2298.11	2722.14	704.182
3383.17	423.959	2543.75	2774.66	594.285
3382.5	427.668	2475.18	2936.91	658.518
3381.83	438.945	2448.25	2838.01	643.267
3381.15	465.351	2364.59	2973.71	616.67
3380.48	453.921	2526.83	2999.66	673.3
3379.81	438.713	2583.11	2934.84	692.091
3379.14	468.886	2495.69	2960.79	752.469
3378.47	404.532	2517.93	2843.07	642.7
3377.8	366.661	2604.43	2997.55	601.007
3377.12	445.962	2532.16	2868.52	665.149
3376.45	457.22	2645.07	3083.4	665.031
3375.78	381.579	2553.93	3131.97	683.804
3375.11	411.73	2647.92	2976.55	642.133
3374.43	362.561	2466.17	3002.46	619.36
3373.76	388.929	2658.31	3035.91	630.579
3373.09	445.491	2548.36	3008.95	660.67
3372.42	452.961	2608.3	2891.4	690.75
3371.74	400.045	2445.56	3064.5	683.08
3371.07	441.482	2588.52	2875.29	713.146
3370.4	441.404	2618.24	2954.01	682.839
3369.72	494.134	2527.25	2987.44	675.175
3369.05	380.906	2606	2949.2	724.082
3368.38	361.986	2620.63	2892.11	637.231
3367.7	407.162	2556.07	3004.71	674.818
3367.03	422.168	2683.78	2974.02	576.698
3366.35	429.63	2615.47	2860.43	670.811
3365.68	418.251	2528.34	2712.98	734.747
3365.01	406.875	2335.76	2750.17	663.04
3364.33	399.269	2406.92	2727.09	617.723
3363.66	361.539	2383.9	2903.61	715.529
3362.98	312.525	2315.7	2812.73	636.332
3362.31	361.411	2488.47	2642.82	681.395
3361.63	432.864	2344.99	2698.81	639.871
3360.96	395.154	2295.66	2589.2	620.941
3360.28	421.423	2189.89	2712.91	665.983
3359.61	278.391	2490.47	2430.28	662.104
3358.93	364.854	2324.53	2734.52	665.748
3358.26	353.507	2327.88	2606.17	579.136
3357.58	353.445	2459.07	2673.39	699.353
3356.91	379.698	2281.95	2642.85	593.969
3356.23	424.735	2356.72	2529.62	710.381
3355.55	323.193	2258.59	2679.49	650.129
3354.88	379.497	2149.23	2570.06	728.917
3354.2	368.159	2100.01	2652.25	725.032
3353.53	360.582	2501.54	2689.34	676.076
3352.85	409.339	2268.26	2692.62	582.074
3352.17	416.776	2256.6	2665.86	713.384
3351.5	405.44	2207.4	2488.95	675.718
3350.82	397.862	2203.25	2578.59	656.832
3350.14	326.489	2199.11	2536.86	645.458
3349.47	472.763	2191.22	2592.69	592.816
3348.79	442.668	2265.86	2712.28	663.986
3348.11	326.316	2224.2	2655.54	701.375
3347.43	450.012	2313.81	2651.32	727.502
3346.76	453.681	2444.63	2909.56	667.383
3346.08	389.872	2256.76	2657.88	592.292
3345.4	416.04	2316.33	2608.68	652.155
3344.72	423.461	2312.17	2664.43	652.04
3344.05	412.146	2191.87	2705.18	670.658
3343.37	520.711	2266.4	2955.69	648.064
3342.69	374.546	2348.4	2794.11	745.329
3342.01	498.058	2523.99	2823.58	737.707
3341.33	411.855	2527.29	2849.29	677.672
3340.66	445.473	2496.9	2893.7	666.322
3339.98	389.252	2331.77	2911.91	658.719
3339.3	430.347	2537.18	2911.39	662.345
3338.62	467.686	2402.03	3090.47	759.504
3337.94	422.713	2424.05	2932.81	617.221
3337.26	418.898	2431.11	3040.75	725.574
3336.58	400.127	2505.47	2808.36	658.137
3335.9	407.533	2579.8	2789.17	661.759
3335.22	474.749	2605.51	3046.61	654.166
3334.54	437.289	2410.7	3057.29	717.586
3333.86	407.317	2574.69	3030.59	687.565
3333.18	392.3	2574.24	3067.42	721.069
3332.5	418.38	2573.78	3089.29	620.084
3331.82	478.064	2506.1	2984.16	683.466
3331.14	425.7	2483.25	3073.26	713.218
3330.46	403.223	2497.75	3102.58	701.891
3329.78	425.549	2347.99	2993.78	656.973
3329.1	380.687	2616.29	3094.02	645.66
3328.42	500.03	2347.16	3048.69	723.907
3327.74	440.247	2533.29	2966.07	608.124
3327.06	451.36	2588.79	2917.05	742.302
3326.38	455.01	2543.58	2998.59	738.441
3325.7	365.435	2490.92	3076.36	660.004
3325.02	417.566	2628.43	2926.69	738.179
3324.33	443.585	2434.13	3075.28	775.324
3323.65	428.599	2467.24	2944.29	737.918
3322.97	443.428	2433.26	2798.44	674.442
3322.29	491.783	2488.72	2697.35	726.48
3321.61	402.296	2331.83	2808.62	584.806
3320.93	379.879	2391	2770.88	614.496
3320.24	327.681	2412.92	2919.34	703.753
3319.56	472.819	2285.91	2773.63	740.857
3318.88	409.456	2274.34	2881.08	662.559
3318.2	405.662	2359.54	2579.12	774.089
3317.51	446.521	2426.1	2574.94	684.65
3316.83	394.357	2198.73	2641.45	714.29
3316.15	349.651	2257.85	2637.26	762.519
3315.47	327.275	2435.97	2718.61	740.07
3314.78	420.176	2301.67	2647.48	702.756
3314.1	442.408	2405.36	2531.76	747.243
3313.42	386.574	2274.84	2657.69	732.243
3312.73	371.64	2333.9	2523.43	765.56
3312.05	382.721	2456.1	2589.87	750.561
3311.37	482.96	2191.9	2700.86	716.993
3310.68	386.3	2210.08	2499.81	676.009
3310	326.811	2183.69	2729.62	753.876
3309.31	445.573	2324.4	2725.42	772.308
3308.63	449.206	2331.42	2606.14	701.636
3307.94	371.179	2100.87	2475.76	656.971
3307.26	460.18	2222.97	2493.88	753.342
3306.58	411.862	2181.76	2604.75	753.208
3305.89	448.887	2307.5	2726.71	690.009
3305.21	326.406	2295.97	2785.58	686.178
3304.52	459.854	2173.18	2710.91	674.931
3303.84	444.941	2347.06	2747.51	756.382
3303.15	441.155	2498.64	2676.59	678.399
3302.47	415.131	2146.08	2627.93	833.949
3301.78	359.469	2290.23	2664.52	748.568
3301.09	444.625	2189.78	2712.21	685.448
3300.41	407.501	2430.19	2841.39	740.893
3299.72	422.244	2448.28	2892.74	725.947
3299.04	422.169	2218.24	2951.48	777.662
3298.35	407.284	2177.12	2828.77	673.854
3297.67	370.193	2524.71	2861.59	795.895
3296.98	407.14	2472.45	2979.52	751.34
3296.29	395.965	2305.48	2849.47	788.212
3295.61	443.995	2253.27	2937.76	673.376
3294.92	462.412	2415.64	2903.95	710.249
3294.23	443.837	2411.51	3003.3	798.888
3293.55	362.403	2462.86	2877.03	695.205
3292.86	421.496	2399.57	3079.88	802.302
3292.17	432.511	2336.3	3038.67	683.868
3291.49	447.218	2502.2	2930.94	813.105
3290.8	443.443	2468.5	2959.98	716.883
3290.11	469.227	2512.4	2952.07	809.121
3289.42	410.039	2574.75	3036.51	724.016
3288.73	428.434	2626	3002.73	757.128
3288.05	450.514	2496.29	2968.96	760.686
3287.36	402.437	2665.68	3112.42	760.551
3286.67	406.057	2296.07	2912.53	756.724
3285.98	424.439	2413.76	2985.83	804.569
3285.29	542.447	2431.79	2811.87	782.286
3284.61	391.083	2486.7	2918.36	811.662
3283.92	398.391	2323.95	2928.91	741.432
3283.23	368.815	2389.92	3157.06	756.053
3282.54	350.312	2356.31	2964.74	744.856
3281.85	479.289	2532.86	2794.62	741.037
3281.16	379.677	2480.8	2974.75	814.627
3280.47	401.723	2344	2963.17	685.492
3279.78	394.281	2428.33	2833.67	748.012
3279.09	390.527	2442.64	2910.53	736.826
3278.4	438.344	2375.9	2810.56	832.466
3277.71	386.706	2449.14	2813.74	780.758
3277.03	386.637	2334.55	2857.43	747.48
3276.33	357.115	2260.5	2724.38	714.214
3275.64	349.69	2311.63	2867.46	809.789
3274.96	434.275	2164.01	2568.84	758.122
3274.26	415.799	2329.21	2737.65	654.96
3273.57	334.788	2380.3	2457.56	743.137
3272.88	367.833	2339.42	2644.72	739.327
3272.19	400.867	2247.06	2761.93	783.327
3271.5	426.535	2037.07	2783.51	728.033
3270.81	371.313	2183.76	2709.48	746.285
3270.12	400.653	2242.19	2672.24	827.016
3269.43	341.781	2212.39	2741.6	731.32
3268.74	404.185	2098.09	2388.36	731.19
3268.05	462.893	2226.3	2850.83	620.85
3267.35	400.368	2281	2541.79	771.333
3266.66	400.297	2262.23	2629.47	675.714
3265.97	396.554	2236.12	2599.63	704.968
3265.28	396.483	2312.82	2654.24	767.25
3264.59	370.719	2216.97	2602.38	763.444
3263.9	385.333	2260.62	2554.21	730.28
3263.2	407.279	2417.99	2751.89	799.863
3262.51	385.196	2417.56	2509.27	829.068
3261.82	458.485	2211.73	2765.58	663.87
3261.13	396.06	2306.68	2963.12	678.42
3260.43	432.655	2115.61	2757.26	810.293
3259.74	315.269	2481.83	2723.78	813.815
3259.05	351.866	2375.09	2602.34	725.706
3258.35	436.089	2246.41	2832.75	765.886
3257.66	483.643	2451.19	2594.09	743.767
3256.97	388.311	2289.57	2820.75	758.287
3256.27	432.194	2384.39	3018.03	824.079
3255.58	417.469	2244.81	2750.17	695.765
3254.89	373.458	2442.12	2819.24	871.382
3254.19	446.606	2295.26	2837.04	757.747
3253.5	457.506	2422.95	2997.58	768.592
3252.8	384.237	2352.99	2795.78	775.774
3252.11	526.86	2451.36	2930.66	775.636
3251.42	387.758	2418	2813.08	786.472
3250.72	490.098	2318.82	2885.72	815.591
3250.03	383.963	2446.39	2877.9	844.699
3249.33	409.488	2339.93	2796.95	844.549
3248.64	424.037	2372.41	2829.35	793.223
3247.94	394.723	2562.04	2869.05	800.391
3247.25	401.961	2327.72	3003.74	741.783
3246.55	420.157	2466.14	2784	829.333
3245.86	368.942	2345.15	3006.33	789.005
3245.16	405.398	2447	2925.44	745.039
3244.47	438.19	2534.2	2950.48	730.3
3243.77	419.858	2413.27	3004.72	755.726
3243.07	408.832	2423.79	2887.37	813.994
3242.38	394.16	2357.66	2948.9	821.148
3241.68	335.706	2368.19	2889.99	842.895
3240.99	404.965	2360.47	2823.81	806.263
3240.29	423.131	2414.77	2929.09	849.89
3239.59	452.232	2337.75	2724.33	805.975
3238.9	466.737	2293.57	2789.48	711.028
3238.2	477.591	2285.87	2894.71	845.79
3237.5	415.539	2179.76	2708.3	827.414
3236.81	349.866	2325.15	2740.61	750.735
3236.11	382.597	2328.38	3020.7	827.119
3235.41	378.886	2331.61	2535.62	808.757
3234.71	451.668	2418.61	2680.87	826.824
3234.02	400.602	2228.8	2745.94	863.094
3233.32	415.095	2326.72	2596.17	793.76
3232.62	356.773	2300.82	2770.45	753.573
3231.92	363.989	2256.73	2689.88	804.396
3231.23	371.202	2223.57	2700.31	746.026
3230.53	411.16	2237.73	2685.28	745.893
3229.83	462.018	2219.14	2688.44	836.706
3229.13	407.377	2091.44	2637.04	825.645
3228.43	378.211	2116.53	2520.19	792.769
3227.73	425.411	2112.51	2737.9	821.715
3227.04	418.065	2188.48	2526.56	836.109
3226.34	443.433	2202.63	2598.81	755.999
3225.64	374.307	2205.87	2594.71	814.007
3224.94	403.307	2325.38	2823.15	697.596
3224.24	428.665	2088.83	2688.24	835.513
3223.54	403.163	2121.15	2440.77	838.996
3222.84	344.988	2080.82	2556.54	864.265
3222.14	395.758	2025.99	2592.4	875.003
3221.44	366.646	2061.93	2762.55	813.136
3220.74	431.912	2199.48	2881.83	867.432
3220.04	500.783	2061.19	2692.62	791.073
3219.34	319.283	2300.29	2761.07	809.073
3218.64	420.798	2227.33	2807.74	845.203
3217.94	337.303	2187.03	2644.02	837.798
3217.24	326.364	2295.43	2726.96	884.789
3216.54	402.444	2168.12	2686.59	750.486
3215.84	424.122	2254.74	2954.36	786.601
3215.14	366.057	2315.95	2765.36	837.2
3214.44	423.971	2293.79	2779.36	750.084
3213.74	434.764	2300.63	2978.13	829.655
3213.04	441.931	2282.1	2890.67	800.529
3212.33	434.609	2310.67	2879.28	872.819
3211.63	354.867	2259.56	2806.35	858.179
3210.93	369.286	2193.99	2704.47	756.655
3210.23	401.798	2081.38	2780.01	821.675
3209.53	369.154	2265.59	2812.08	734.671
3208.83	379.943	2301.37	3014.22	893.75
3208.12	416.054	2333.52	2829.17	803.146
3207.42	394.276	2315.02	2933.56	770.448
3206.72	466.537	2162.71	2893.25	813.708
3206.02	506.229	2270.8	2798.72	813.563
3205.31	343.451	2219.78	3195.9	762.805
3204.61	404.838	2313.36	3000.14	892.792
3203.91	343.328	2312.95	2927.33	780.602
3203.21	343.267	2186.07	2807.56	914.152
3202.5	462.424	2286.83	2900.99	888.701
3201.8	368.429	2044.42	2755.99	819.915
3201.1	400.865	2091	2881.9	859.493
3200.39	375.518	2487.81	2957.21	808.79
3199.69	339.35	2393.5	2880.87	924.166
3198.99	404.26	2306.45	2905.62	916.782
3198.28	386.143	2313.25	2865.4	819.182
3197.58	389.683	2060.27	2817.98	847.9
3196.87	432.903	2132.05	2738.11	761.17
3196.17	364.295	2149.7	2553.67	894.485
3195.46	375.049	2315.2	2870.56	912.356
3194.76	367.77	2253.49	2686.17	800.422
3194.06	371.309	2314.38	2671.27	872.376
3193.35	400.077	1989.57	2721.25	814.553
3192.65	410.817	2169.4	2609.05	846.839
3191.94	371.11	2050.11	2608.58	846.688
3191.24	360.237	2154.22	2726.99	860.945
3190.53	378.181	2150.23	2658.07	813.97
3189.83	378.113	2038.21	2470.34	741.804
3189.12	374.445	2073.85	2552.71	824.48
3188.42	334.78	2066.28	2627.85	827.932
3187.71	453.492	2346.64	2688.56	914.161
3187	338.259	2155.5	2605.31	874.415
3186.3	348.992	2057.97	2637.23	813.096
3185.59	420.874	1992.86	2550.42	816.548
3184.88	352.464	1927.76	2643.48	748.069
3184.18	377.572	2240.26	2538.72	837.831
3183.47	366.719	1995.38	2541.86	880.823
3182.77	363.058	2178.35	2699.57	909.422
3182.06	409.715	2199.52	2634.4	851.756
3181.35	416.829	1904.48	2551.28	833.638
3180.64	452.681	1993.95	2575.97	898.156
3179.94	352.022	2230.67	2697.64	811.787
3179.23	344.776	2007.6	2445.76	872.695
3178.52	330.352	2168.83	2545.86	872.538
3177.82	394.915	2236.65	2602.85	868.792
3177.11	405.613	2160.87	2591.61	829.153
3176.4	384.007	2257.39	2555.26	829.004
3175.69	362.409	2102.69	2709.1	918.559
3174.98	441.27	2084.37	2590.22	817.945
3174.28	412.496	1908.24	2500.08	896.709
3173.57	448.285	2313.15	2589.29	910.893
3172.86	358.564	2065.33	2624.69	925.072
3172.15	405.104	2201.19	2724.59	810.189
3171.44	412.2	2021.57	2885.4	795.707
3170.73	397.792	2107.22	2698.53	960.411
3170.02	401.303	2124.76	2690.88	945.907
3169.32	336.748	2271.26	2772.8	831.103
3168.61	358.178	2263.69	2894.08	909.751
3167.9	422.574	2270.44	2872.07	927.493
3167.19	318.664	2141.14	2742.66	862.879
3166.48	465.381	2097.8	2742.17	869.884
3165.77	397.293	2097.42	2705.89	869.728
3165.06	429.429	2204.4	2852.12	855.258
3164.35	343.481	2171.8	2833.72	840.794
3163.64	468.625	2128.49	2840.37	865.683
3162.93	425.621	2078.03	2782.63	833.339
3162.22	418.393	2159.91	3071.79	901.132
3161.51	489.825	2216.73	2706.55	893.82
3160.8	418.243	2016.14	2677.47	897.234
3160.09	443.186	2183.76	2784.21	939.961
3159.38	375.211	2304.87	2798.01	961.233
3158.67	439.455	2229.43	2851.1	871.743
3157.95	435.804	2250.46	2764.85	875.158
3157.24	442.868	2132.2	2850.07	971.43
3156.53	424.935	2196.09	2788.86	1014.11
3155.82	378.445	2256.39	2788.36	892.538
3155.11	435.491	2241.71	2852.11	978.046
3154.4	367.603	2184.2	2623.18	906.494
3153.69	428.198	2315.84	2719.06	859.944
3152.97	399.58	2197.69	2732.84	813.411
3152.26	367.405	2186.59	2682.41	884.604
3151.55	378.038	2125.57	2660.53	980.736
3150.84	402.93	2260.69	2838.34	973.428
3150.12	345.816	2149.76	2631.06	926.908
3149.41	413.479	2117.3	2605.63	898.227
3148.7	409.841	2159.68	2751.28	908.757
3147.99	459.652	2205.62	2618.95	837.331
3147.27	363.381	2137.53	2682.61	997.492
3146.56	413.182	2130.03	2585.95	933.2
3145.85	345.444	2047.73	2820.53	968.644
3145.13	423.716	1929.87	2538.73	939.986
3144.42	395.16	2182.28	2830.2	971.857
3143.71	391.53	2007.48	2555.62	943.208
3142.99	384.342	2007.12	2587.19	932.362
3142.28	409.179	2173.99	2668.56	861.035
3141.56	394.876	2109.56	2618.28	885.782
3140.85	398.362	1952.68	2543.11	931.86
3140.14	366.285	1995.01	2617.34	970.81
3139.42	401.774	2072.87	2670.2	856.861
3138.71	359.044	2004.96	2644.84	1006.01
3137.99	369.642	1993.93	2665.69	988.057
3137.28	383.79	1950.93	2491.08	920.363
3136.56	426.357	2281.01	2583.01	984.149
3135.85	337.472	1946.68	2554.13	1012.39
3135.13	404.893	1956.98	2663.77	926.97
3134.42	351.555	2084.47	2517.7	955.211
3133.7	390.546	2162.2	2712.52	986.993
3132.99	401.125	1856.53	2506.14	919.371
3132.27	447.192	2062.05	2629.91	873.068
3131.56	358.399	1909.09	2583.31	968.718
3130.84	383.17	1951.33	2444.48	1014.67
3130.12	404.384	2160.26	2582.38	986.106
3129.41	351.112	2064.12	2769.89	1039.13
3128.69	319.136	1989.28	2702.02	996.389
3127.97	404.166	2045.65	2687.35	978.484
3127.26	365.102	2034.64	2796.75	971.218
3126.54	354.404	2140.6	2682.84	939.148
3125.82	403.948	2069.35	2664.64	977.956
3125.11	428.675	2139.83	2710.22	967.152
3124.39	421.513	2192.58	2645.97	1030.73
3123.67	492.267	2093.02	2819.03	952.638
3122.96	393.035	1972.26	2715.84	1005.58
3122.24	407.125	2187.85	2920.68	920.435
3121.52	389.354	2130.83	2721.94	1111.4
3120.8	353.894	2172.91	2859.47	1079.35
3120.08	357.369	2211.44	2936.79	1082.7
3119.37	470.51	2058.92	2808.91	1011.75
3118.65	367.851	2143.44	2822.55	1029.25
3117.93	350.103	2097.08	2602.79	1036.14
3117.21	406.612	2061.35	2655.36	1018.27
3116.49	392.399	2156.43	2905.87	1099.4
3115.78	434.742	2095.95	2767.5	989.633
3115.06	434.664	2247.53	2873.02	1024.79
3114.34	395.72	1978.6	2826.57	1006.94
3113.62	430.975	2179.6	2635.3	1006.76
3112.9	388.514	2101.51	2776.11	1052.49
3112.18	381.381	2263.57	2803.86	1059.37
3111.46	469.579	1966.58	2930.46	1119.2
3110.74	398.894	2343.94	2845.21	1023.69
3110.02	398.822	2082.35	2777.64	1062.32
3109.3	391.693	2071.39	2833.6	1100.95
3108.58	363.397	1996.92	2656.68	1012.55
3107.86	433.882	2187.05	2878.44	991.202
3107.14	373.847	2211.34	2849.7	1033.35
3106.42	338.518	2115.73	2852.72	1128.36
3105.7	408.968	2125.93	2788.74	1156.37
3104.98	359.545	1903.48	2717.74	1075.09
3104.26	398.248	2089.92	2773.64	1081.94
3103.54	408.747	2230.49	2850.66	997.179
3102.82	405.151	2145.54	2610.58	1081.55
3102.1	415.645	2095.84	2863.72	1049.65
3101.38	443.744	1965.15	2824.47	1067.07
3100.65	440.143	2063.39	2679.59	1073.92
3099.93	436.543	2098.22	2710.79	992.76
3099.21	376.627	2101.37	2661.03	1077.06
3098.49	376.559	1988.37	2713.34	1017.04
3097.77	429.27	2065.42	2660.07	1059.08
3097.04	432.711	2153	2768.65	1174.98
3096.32	372.838	2043.57	2638	1062.21
3095.6	425.521	1916.6	2662.15	1135.87
3094.88	460.605	2172.93	2865.6	1153.24
3094.16	365.606	1986.22	2717.43	1100.31
3093.43	446.38	2073.73	2650.16	1145.8
3092.71	397.101	2115.53	2691.85	1089.37
3091.99	382.976	2122.18	2740.56	1198.09
3091.26	379.394	2107.74	2543.34	1138.15
3090.54	421.472	2058.19	2669.32	1092.29
3089.82	453.001	2082.4	2798.77	1218.51
3089.09	452.919	2134.69	2689.43	1102.43
3088.37	417.734	2130.79	2815.32	1095.21
3087.65	442.227	1951.41	2772.69	1182.75
3086.92	403.547	2098.44	2740.61	1122.89
3086.2	399.966	2055.96	2694.51	1101.63
3085.48	382.354	2227.48	2683.5	1168.08
3084.75	438.401	2097.31	2770.69	1195.93
3084.03	462.867	2174.07	2836.82	1122.08
3083.3	466.29	2149.14	2850.33	1125.38
3082.58	438.163	2068.13	2853.32	1156.72
3081.85	480.14	2172.9	2610.98	1191.56
3081.13	487.062	2193.53	2946.9	1177.33
3080.4	493.981	2168.61	2946.37	1173.61
3079.68	483.383	2119.18	2980.86	1204.93
3078.95	441.27	2192.34	2994.33	1117.16
3078.23	479.707	2219.96	3067.32	1229
3077.5	486.622	2317.58	2905.73	1225.28
3076.78	549.539	2163.15	2845.7	1218.06
3076.05	521.443	2257.25	3009.67	1207.34
3075.32	493.357	2207.86	3089.6	1354.07
3074.6	493.268	2221.45	3096.04	1192.91
3073.87	528.156	2151.1	3116.47	1234.67
3073.15	538.552	2136.72	3175.36	1181.99
3072.42	590.901	2230.74	3034.93	1220.23
3071.69	569.82	2212.86	3261.61	1227.01
3070.97	653.601	2215.95	3191.11	1254.74
3070.24	618.538	2243.51	3305.86	1268.5
3069.51	677.823	2344.43	3130.56	1306.7
3068.79	719.62	2396.4	3280.21	1222.63
3068.06	715.997	2277.22	3202.78	1232.88
3067.33	747.296	2301.25	3247.6	1229.17
3066.6	834.447	2199.59	3219.08	1228.95
3065.88	799.388	2279.48	3494.27	1176.36
3065.15	767.832	2306.99	3203.95	1263.4
3064.42	732.798	2331	3304.57	1228.28
3063.69	938.51	2361.98	3380.73	1290.86
3062.96	851.134	2295.27	3195.24	1308.06
3062.24	938.171	2382.05	3505.06	1279.93
3061.51	903.132	2242.14	3622.99	1286.67
3060.78	909.941	2213.84	3305.07	1300.38
3060.05	822.633	2342.41	3287.05	1415.17
3059.32	892.187	2216.53	3317.82	1383.55
3058.59	937.323	2331.11	3226.62	1317.1
3057.86	940.638	2348.11	3438.55	1302.93
3057.13	926.535	2347.69	3417.03	1337.52
3056.4	961.193	2336.81	3388.55	1278.08
3055.67	964.501	2332.91	3422.76	1406.68
3054.95	845.962	2287.23	3408.22	1315.91
3054.21	884.096	2297.26	3442.41	1249.54
3053.49	1103.18	2488.25	3493.99	1294.55
3052.76	956.845	2268.59	3368.09	1290.84
3052.03	998.417	2243.83	3478.81	1454.11
3051.29	911.282	2382.55	3276.44	1307.76
3050.56	966.758	2323	3348.88	1324.91
3049.83	890.091	2260	3487.35	1342.06
3049.1	823.881	2450.78	3347.67	1251.43
3048.37	785.499	2353.02	3176.75	1424.99
3047.64	799.257	2224.02	3217.88	1351.76
3046.91	753.946	2247.94	3147.81	1441.84
3046.18	788.547	2285.74	3081.24	1452
3045.45	687.683	2292.28	3184.87	1413.54
3044.72	743.119	2298.81	2975.95	1479.26
3043.99	590.221	2242.84	3183.72	1513.71
3043.25	694.252	2204.25	3113.72	1367.64
3042.52	631.655	2151.79	3113.16	1412.51
3041.79	680.121	2203.45	3036.25	1561.46
3041.06	721.63	2341.83	3001.01	1467.51
3040.33	586.218	2230.4	3094.12	1363.18
3039.59	662.411	2337.51	3055.41	1491.26
3038.86	683.096	2243.47	3183.16	1473.65
3038.13	651.77	2118.25	3279.65	1504.58
3037.39	700.18	2225.32	3064.15	1584.03
3036.66	551.032	2276.9	3042.8	1497.11
3035.93	672.206	2290.35	3018	1489.91
3035.2	675.549	2213.72	3045.17	1468.85
3034.46	640.789	2171.76	3075.79	1537.86
3033.73	585.264	2320.28	3144.49	1541.04
3033	633.632	2299.08	3036.59	1582.31
3032.26	564.28	2288.28	3171.05	1578.56
3031.53	526.105	2087.11	3229.31	1557.51
3030.79	577.918	2086.74	3124.91	1661.04
3030.06	546.674	2325.09	3093.21	1626.14
3029.33	581.168	2227.81	2992.32	1546.29
3028.59	508.43	2306.96	3230.43	1642.85
3027.86	594.79	2040.27	2998.16	1770.49
3027.12	560.108	2226.6	3077.13	1683.74
3026.39	542.722	2212.37	2896.82	1669.61
3025.65	487.324	2370.95	3079.48	1669.31
3024.92	494.147	2311.78	3113.47	1720.83
3024.18	573.521	2190.44	3078.36	1658.34
3023.45	556.146	2176.22	2974.17	1740.94
3022.71	462.795	2158.56	2939.1	1788.97
3021.98	473.071	2258.31	2762.46	1671.25
3021.24	438.46	2257.9	2941.48	1771.06
3020.5	483.254	2164.29	2809.78	1629.22
3019.77	448.655	2018.95	2981.83	1742.81
3019.03	503.783	2260.12	2736.3	1866.71
3018.3	479.542	2235.56	2773.75	1962.97
3017.56	448.411	2110.98	2745.65	1879.83
3016.82	469.022	2158.88	2772.75	1900.18
3016.09	479.281	2134.35	2786.03	1917.08
3015.35	424.035	2071.91	2885.51	1944.31
3014.61	382.596	2181.83	2709.19	1974.98
3013.88	434.22	2050.48	2877.57	2033.2
3013.14	358.338	2201.71	2739.22	2153.42
3012.4	492.626	2042.85	2745.61	1994.57
3011.66	413.317	2090.7	2834.67	2145.75
3010.93	471.785	2166.08	2861.7	2152.25
3010.19	395.952	2110.6	2768.22	2127.76
3009.45	402.765	1969.07	2595.6	2268.51
3008.71	419.901	2096.06	2939.31	2175.17
3007.97	416.384	2130.09	2752.95	2212.63
3007.24	461.035	2222.6	2831.58	2325.76
3006.5	440.312	2125.88	2817.31	2232.47
3005.76	450.55	2146.13	2895.9	2404.02
3005.02	405.765	2252.34	2737.2	2520.5
3004.28	505.395	2145.35	2912.04	2348.14
3003.54	436.555	2254.96	2849.64	2433.65
3002.8	491.465	1952.11	2807.88	2508.82
3002.06	432.96	2236.96	2955.12	2504.92
3001.33	525.642	2160.97	2930.54	2552.57
3000.59	511.807	2139.97	2851	2572.71
2999.85	501.411	2204.83	2847.05	2654.67
2999.11	418.911	2252.5	3001.05	2753.76
2998.37	432.567	2252.1	2856.32	2880.28
2997.63	453.083	2282.58	2879.82	2842
2996.89	470.16	2076.25	3009.71	2927.28
2996.15	446.056	2103.33	3112.1	2868.42
2995.41	473.42	2181.85	2802.78	3025.7
2994.67	473.334	2219.18	2826.28	2983.99
2993.92	401.232	2304.51	2877.21	3076.04
2993.18	442.303	2232.09	2952.12	3068.62
2992.44	383.946	2320.81	2951.58	3033.78
2991.7	411.295	2316.96	2885.92	3252.58
2990.96	390.66	2155.48	2851.13	3255.42
2990.22	428.277	2257.88	2973.96	3371.32
2989.48	455.604	2346.53	2918.61	3401.53
2988.74	455.521	2239.93	3082.47	3431.74
2987.99	479.409	2212.13	2879.88	3636.57
2987.25	386.881	2191.18	3030	3522.93
2986.51	410.772	2118.9	2895.95	3590.75
2985.77	403.853	2347.82	2833.81	3641.43
2985.03	366.139	2186.57	2949.64	3798.17
2984.28	431.076	2340.13	2856.73	3889.85
2983.54	454.942	2066.05	2883.58	3909.67
2982.8	482.219	2195.63	3146.39	4018.39
2982.06	478.712	2270.46	2961.17	3973.21
2981.31	451.275	2112.79	3042.69	3910.95
2980.57	399.921	2396.11	3045.55	4122.16
2979.83	451.111	2327.32	2915.13	4182.92
2979.08	488.614	2214.14	2955.6	4267.58
2978.34	495.358	2165.91	2900.41	4280.47
2977.6	467.943	2295.31	2862.31	4460.72
2976.85	450.782	2240.25	2947.16	4330.14
2976.11	481.43	2174.97	3018.33	4421.54
2975.36	395.998	2328.19	3034.85	4321.73
2974.62	453.949	2126.39	3047.95	4495.02
2973.88	464.104	2149.9	2811.93	4603.4
2973.13	539.082	2190.45	2906.95	4602.56
2972.39	450.29	2261.69	2991.7	4584.66
2971.64	399.048	2182.83	2851.32	4617.94
2970.9	398.976	2148.33	2786.01	4678.47
2970.15	405.722	2294.54	2959.38	4735.58
2969.41	470.415	2144.14	2934.98	4707.45
2968.66	439.656	2031.28	3002.61	4583.9
2967.92	425.946	2259.22	2893.02	4712.55
2967.17	456.531	2258.8	2878.87	4786.64
2966.42	422.384	2214.11	2994.16	4738.08
2965.68	408.685	2343.12	2826.73	4747.44
2964.93	452.876	2301.84	2924.97	4858.94
2964.19	476.625	2138	2801.87	4861.46
2963.44	422.077	2106.98	3009	4884.4
2962.69	408.387	2249.53	2933.58	5057.07
2961.95	483.17	2289.95	2698.26	5202.46
2961.2	435.454	2262.32	2728.39	5038.22
2960.46	418.368	2302.72	2948.98	5152.94
2959.71	506.711	2091.46	2805.61	5230.22
2958.96	476.017	2312.08	2947.91	5304.07
2958.21	435.137	2383.05	2896.38	5337.09
2957.47	458.85	2212.67	2729.31	5427.89
2956.72	421.385	2215.67	2966.69	5617.2
2955.97	441.694	2194.88	2962.75	5633.16
2955.22	434.82	2354.14	2911.25	5645.72
2954.48	444.93	2292.58	2852.98	5607.33
2953.73	495.785	2169.91	2920.38	5752.33
2952.98	404.025	2295.14	2919.85	5904.06
2952.23	475.237	2274.35	3156.93	5933.53
2951.48	475.151	2260.36	2952.72	5939.24
2950.73	492.03	2266.73	3030.23	6196.04
2949.99	410.516	2432.56	3131.46	6266.16
2949.24	481.675	2364.28	3059.65	6200.56
2948.49	532.459	2465.59	3001.44	6409.7
2947.74	444.2	2363.41	3007.67	6456
2946.99	457.68	2332.47	2973.22	6376.85
2946.24	467.765	2193.07	2942.17	6457.04
2945.49	477.847	2331.62	3107.7	6672.75
2944.74	481.148	2398.96	3191.84	6861.27
2943.99	545.427	2408.69	2991.38	7127.65
2943.24	528.392	2330.34	3106	7024.74
2942.49	470.725	2441.67	3024.15	7223.25
2941.74	497.726	2417.53	3098.09	7215.16
2940.99	555.185	2511.87	3199.09	7433.89
2940.24	528.007	2294.8	3181.58	7486.68
2939.49	514.374	2324.84	3238.53	7444.71
2938.74	500.747	2419.15	3366.51	7558.38
2937.99	517.569	2249.57	3294.85	7563.77
2937.24	558.061	2428.41	3010.15	7636.79
2936.49	557.959	2448.26	3283.5	7750.37
2935.74	500.381	2278.76	3161.19	7512.3
2934.98	503.67	2318.91	3224.84	7713.74
2934.23	550.894	2531.41	3028.23	7749.51
2933.48	557.552	2334.96	3196.63	7775.12
2932.73	570.964	2344.67	3152.13	7925.73
2931.98	550.592	2276.68	3107.64	7917.53
2931.22	526.851	2414.73	3194.88	7733.72
2930.47	624.677	2488.58	3295.59	7786.33
2929.72	658.323	2467.87	3230.85	7680.25
2928.97	597.446	2339.15	3199.88	7631.6
2928.21	614.211	2298.23	3273.54	7761.81
2927.46	603.976	2682.46	3033.38	7706.41
2926.71	593.745	2381.73	3137.4	7701.63
2925.96	623.993	2347.56	3393.17	7406.79
2925.2	647.485	2525.87	3122.77	7489.74
2924.45	650.739	2363.56	3378.45	7431.05
2923.7	616.909	2410.33	3296.92	7429.69
2922.94	599.944	2345.85	3124.43	7357.56
2922.19	606.574	2497.06	3204.73	7460.68
2921.43	619.94	2365.21	3288.38	7506.48
2920.68	673.725	2492.78	3449.47	7390.58
2919.93	720.753	2552.95	3341.06	7598.04
2919.17	757.663	2333.6	3229.33	7495.63
2918.42	696.923	2289.41	3184.97	7719.83
2917.66	733.823	2538.08	3430.12	7324.59
2916.91	703.399	2416.46	3325.16	7656.43
2916.15	743.649	2358.82	3479.34	7873.74
2915.4	649.313	2620.8	3280.21	7502.24
2914.64	773.651	2438.68	3330.06	7702.68
2913.89	716.337	2545.85	3349.63	7775.26
2913.13	679.219	2437.79	3453.26	7827.64
2912.38	679.095	2481.05	3459.35	7644.67
2911.62	796.614	2591.52	3425.1	7841.58
2910.87	762.862	2554.07	3343.82	7914.08
2910.11	779.522	2483.05	3470.89	7899.19
2909.35	755.864	2717.75	3258.61	7790.25
2908.6	671.756	2461.99	3486.41	7896.3
2907.84	732.08	2360.79	3432.05	8042.61
2907.08	668.153	2518.16	3438.13	8047.86
2906.33	802.308	2339.79	3669.13	7630.13
2905.57	782.023	2436.69	3352.97	8034.84
2904.81	828.86	2459.73	3409.4	8063.57
2904.06	768.317	2539.81	3509.43	8216.43
2903.3	784.948	2723.84	3609.42	8221.63
2902.54	798.22	2485.22	3377.34	7800.9
2901.79	737.716	2360.69	3701.99	8134.79
2901.03	781.165	2494.36	3449.87	8066.25
2900.27	734.094	2490.55	3529.68	7923.99
2899.51	777.527	2614.1	3599.42	8318
2898.75	750.579	2395.82	3468.08	7981.41
2898	757.142	2596.39	3296.58	7959.84
2897.24	696.711	2418.39	3416.56	8028.73
2896.48	730.073	2615.54	3590.08	8234.89
2895.72	780.164	2661.93	3545.9	7881.81
2894.96	709.719	2530.88	3484.99	7923.89
2894.2	719.63	2346.33	3363.85	8076.4
2893.44	763.003	2610.27	3466.98	8021.38
2892.68	652.449	2529.49	3349.24	7859.31
2891.93	642.294	2605.97	3351.97	7814.38
2891.17	682.312	2685.77	3401.53	7896.56
2890.41	695.563	2558.2	3384.18	7921.87
2889.65	715.496	2544.36	3363.5	7559.34
2888.89	648.509	2380.09	3392.97	7708.37
2888.13	641.705	2510	3205.18	7449.62
2887.37	644.929	2426	3167.84	7575.23
2886.61	571.309	2425.56	3304.24	7600.57
2885.85	611.289	2481.9	3276.91	7572.45
2885.09	591.139	2387.93	3252.93	7617.82
2884.33	674.509	2454.28	3138.8	7339.28
2883.56	661.031	2440.47	3311.83	7060.84
2882.8	550.758	2553.52	3171.03	7203.08
2882.04	594.043	2382.84	3360.68	7285.19
2881.28	573.913	2375.73	3353.39	6926.83
2880.52	550.456	2435.35	3376.13	7089.03
2879.76	553.69	2608.35	3122.01	6920.96
2879	550.254	2434.46	3334.87	6676.25
2878.23	546.819	2564.05	2990.83	6568.33
2877.47	533.384	2356.89	3246.97	6660.47
2876.71	543.285	2433.12	3279.71	6509.26
2875.95	543.185	2396.01	3099.16	6238.15
2875.19	563.077	2482.2	3455.09	6303.64
2874.42	539.655	2448.43	3301.22	6195.89
2873.66	522.903	2331.41	3030.84	6084.84
2872.9	546.117	2537.45	3263.38	6013.8
2872.14	512.723	2507.02	3136.27	5653.13
2871.37	492.656	2553.16	3288.81	5575.54
2870.61	542.488	2575.99	3221.65	5577.84
2869.85	559.026	2286.02	3201.09	5470.34
2869.08	555.597	2578.37	3163.91	5479.31
2868.32	515.579	2192.04	3106.78	5215.54
2867.55	535.439	2574.1	3292.45	5118.14
2866.79	571.916	2477.2	3328.42	5177.05
2866.03	595.083	2413.58	3361.05	4996.58
2865.26	538.468	2546.09	3297.28	4965.75
2864.5	548.339	2578.85	3446.22	4672.4
2863.73	468.494	2545.15	3226.3	4914.09
2862.97	538.171	2504.82	3322.04	4667.36
2862.21	587.894	2617.29	3331.4	4580.15
2861.44	597.748	2547.07	3307.54	4439.83
2860.67	577.717	2536.64	3247.17	4495.46
2859.91	587.57	2576.01	3266.49	4517.87
2859.14	637.247	2548.99	3279.17	4453.98
2858.38	620.538	2518.65	3252.02	4516.21
2857.61	696.733	2640.95	3397.4	4203.52
2856.85	597.09	2623.88	3350.34	4325.48
2856.08	557.182	2613.45	3389.52	4168.81
2855.32	523.92	2732.34	3226.42	4303.99
2854.55	623.284	2532.92	3384.96	4100.97
2853.78	679.519	2595.43	3556.7	4007.41
2853.02	603.17	2591.64	3529.54	4063.01
2852.25	606.372	2770.1	3373.15	3942.98
2851.48	576.445	2577.44	3465.3	3995.26
2850.72	652.522	2573.65	3418.29	4001.15
2849.95	675.584	2718.89	3424.28	3798.41
2849.18	572.816	2473.37	3456.76	3940.08
2848.42	609.126	2724.51	3300.54	3952.6
2847.65	612.324	2641.27	3419.08	3859.2
2846.88	605.593	2491.87	3325.8	3838.64
2846.11	595.555	2461.63	3467.46	3871.02
2845.35	532.593	2656.35	3390.73	3744.6
2844.58	549.033	2619.48	3396.73	3803.45
2843.81	509.25	2787.65	3429.17	3852.35
2843.04	588.505	2370.55	3468.21	3768.99
2842.27	604.925	2594.9	3361.8	3728.63
2841.5	611.424	2571.28	3205.84	3959.28
2840.74	571.659	2438.64	3334.12	3723.95
2839.97	479.048	2537.3	3237.7	3643.98
2839.2	472.353	2328.73	3283.35	3775.43
2838.43	449.148	2539.67	3279.44	3616.22
2837.66	491.991	2592.03	3255.73	3632.06
2836.89	442.38	2509.02	3195.7	3803.06
2836.12	445.6	2591.08	3092.79	3795.76
2835.35	478.519	2485	3135.13	3653.16
2834.58	498.228	2471.34	3137.85	3718.47
2833.81	442.055	2404.91	3414.38	3645.21
2833.04	392.499	2513.31	3252.13	3753.39
2832.27	494.655	2489.77	3165.79	3779.08
2831.5	461.593	2575.03	3343.26	3669.58
2830.73	362.614	2478.96	3184.41	3606.27
2829.96	471.311	2537.83	3243.15	3628.68
2829.19	444.862	2441.8	3107.44	3690.62
2828.42	385.476	2510.54	3037.68	3729.47
2827.65	457.875	2681.37	3185.36	3649.73
2826.88	533.54	2585.36	3184.77	3649.06
2826.1	444.535	2387.32	3045.89	3477.16
2825.33	362.147	2630.5	3147.38	3683.93
2824.56	457.537	2518.1	3169.85	3624
2823.79	414.67	2609.79	3175.84	3587.14
2823.02	421.174	2530.34	3227.91	3642.41
2822.25	447.415	2621.98	3427.99	3645.03
2821.47	434.176	2657.68	3124.75	3808.81
2820.7	476.848	2426.99	3163.64	3637.11
2819.93	483.336	2643.55	3393.22	3646.3
2819.16	404.35	2521.43	3162.47	3688.37
2818.38	450.29	2609.71	3214.48	3635.1
2817.61	469.924	2632.23	3417.63	3595
2816.84	390.984	2539.75	3423.57	3640.33
2816.06	417.191	2657.54	3229.13	3636.38
2815.29	466.38	2686.61	3166.13	3681.68
2814.52	453.159	2695.97	3310.03	3651.45
2813.74	397.262	2708.6	3119	3650.78
2812.97	407.036	2527.56	3292.4	3764.99
2812.19	489.01	2625.56	3295.07	3862.76
2811.42	439.7	2602.1	3150.09	3609.39
2810.65	400.25	2575.38	3228.24	3526.7
2809.87	432.977	2742.19	3034.12	3696.62
2809.1	419.779	2587.55	3410.71	3810.72
2808.32	482.001	2760.85	3347.78	3521.48
2807.55	458.964	2665.27	3199.64	3704.41
2806.77	462.157	2609.06	3176.1	3667.67
2806	357.205	2677.4	3277.11	3568.68
2805.22	396.457	2627.76	3427.22	3630.28
2804.45	425.867	2574.86	3308.66	3554.26
2803.67	465.092	2544.9	3085.33	3687.89
2802.9	432.259	2590.28	3205.92	3755.98
2802.12	451.824	2652.01	3385.4	3607.95
2801.34	448.467	2723.54	3270.21	3754.59
2800.57	441.838	2660.85	3243.42	3606.62
2799.79	441.757	2644	3419.53	3671.4
2799.02	376.242	2587.89	3238.95	3556.22
2798.24	428.51	2607.04	3290.69	3712.57
2797.46	425.16	2534.61	3417.63	3662.83
2796.69	434.891	2710.71	3345.07	3619.65
2795.91	457.696	2396.36	3292.14	3658.21
2795.13	428.193	2686.83	3284.99	3458.15
2794.35	424.846	2604.63	3366.09	3562.09
2793.58	349.617	2666.24	3228.24	3672.52
2792.8	385.487	2646.14	3191.7	3531.37
2792.02	401.747	2661.98	3262.97	3667.9
2791.24	447.392	2700.68	3396.26	3866.42
2790.47	404.864	2667.53	3382.57	3650.22
2789.69	398.26	2830.26	3365.63	3672.39
2788.91	385.132	2738.35	3283.41	3639.08
2788.13	447.062	2682.37	3521.02	3651.46
2787.35	469.817	2665.56	3154.95	3791.07
2786.57	339.25	2518.28	3138.06	3757.75
2785.8	521.826	2742.85	3303.81	3757.06
2785.02	495.644	2840.17	3352.12	3788.97
2784.24	479.251	2611.43	3433	3631.79
2783.46	449.826	2861.94	3389.99	3614.82
2782.68	400.858	2659.35	3389.37	3718.43
2781.9	514.828	2681.67	3352.9	3743.81
2781.12	472.381	2684.43	3463.04	3827.82
2780.34	433.208	2872.85	3410.29	3791.29
2779.56	475.463	2794.16	3298.93	3845.95
2778.78	455.839	2783.88	3438.33	3897.33
2778	468.777	2881.02	3401.89	3730.59
2777.22	449.161	2737.28	3352.44	3775.47
2776.44	471.858	2736.77	3368.09	3872.39
2775.66	435.981	2811.1	3341.44	3767.56
2774.88	435.9	2820.34	3418.89	3896.98
2774.1	445.577	2676.71	3424.76	3788.94
2773.32	487.768	2734.75	3355.84	3827.26
2772.53	380.388	2561.93	3443	3917.58
2771.75	468.084	2743.49	3426.11	3900.6
2770.97	363.998	2775.48	3509.98	3760.13
2770.19	451.664	2726.23	3405.35	3821.18
2769.41	438.585	2634.76	3427.46	3911.43
2768.63	415.767	2715.48	3358.62	3949.69
2767.84	425.433	2760.44	3364.49	3913.23
2767.06	366.908	2808.63	3445.04	3837.83
2766.28	490.203	2665.27	3483.36	3885.81
2765.5	447.917	2681.01	3362.62	3959.75
2764.71	519.228	2810.32	3576.18	3709.14
2763.93	460.729	2822.78	3611.21	3974.5
2763.15	441.18	2948.77	3458.07	3847.26
2762.36	395.691	2850.92	3512.57	3927.63
2761.58	447.502	2678.53	3537.86	4004.72
2760.8	466.873	2904.99	3472.37	3958.59
2760.01	460.303	2927.14	3442.55	4106.97
2759.23	515.314	2712.69	3561.83	4018.71
2758.45	453.652	2747.83	3567.65	3862.43
2757.66	411.451	2701.97	3382.32	3871.43
2756.88	417.853	2737.1	3414.09	3929.02
2756.09	437.207	2765.74	3520.33	3918.58
2755.31	440.364	2706.94	3477.58	4070.03
2754.53	427.333	2894.21	3392.77	4056.33
2753.74	456.385	2903.39	3560.45	4013.5
2752.96	449.828	2838.12	3598.62	4119.55
2752.17	443.274	2769.65	3513.83	3918.18
2751.39	433.487	2866.19	3558.47	4027.44
2750.6	381.656	2878.59	3541.64	4214.29
2749.81	391.287	2848.96	3460.14	4006.55
2749.03	400.914	2812.86	3453.03	4057.54
2748.24	362.049	2944.88	3494.42	4118.2
2747.46	497.725	2924.94	3545.48	4143.29
2746.67	465.319	2875.93	3573.91	4226.54
2745.89	426.463	2814.01	3705.71	4102.99
2745.1	461.916	2790.88	3440.14	4224.97
2744.31	435.994	2867.87	3559	4130.54
2743.53	477.89	2854.42	3610.01	4191.12
2742.74	474.573	2818.38	3528.63	4164.52
2741.95	422.84	2853.36	3524.74	4279.94
2741.17	487.306	2768.93	3420.82	4253.33
2740.38	458.176	2881.35	3684.77	4149.29
2739.59	445.187	2822.74	3577.63	4222.72
2738.8	493.485	3048	3631.79	4263.87
2738.02	551.44	2802.35	3569.85	4130.86
2737.23	432.043	2872.76	3382.18	4265.51
2736.44	431.962	2759.4	3536.29	4168.01
2735.65	399.652	2729.88	3451.84	4325.16
2734.86	438.247	2935.61	3612.32	4308.25
2734.08	512.267	2928.62	3727.63	4175.36
2733.29	502.509	2773.46	3826.8	4235.79
2732.5	415.459	2914.65	3610.31	4257.54
2731.71	502.322	2910.89	3751.32	4247.09
2730.92	450.718	2897.48	3602.53	4272.06
2730.13	518.23	2877.62	3608.3	4219.77
2729.34	453.769	2992.95	3662.34	4235.08
2728.55	556.649	2931.26	3687.4	4205.33
2727.76	479.337	2847.07	3754.27	4404
2726.97	508.196	2894.79	3634.57	4409.62
2726.18	450.217	2939.27	3759.31	4402.37
2725.39	491.931	2903.36	3678.23	4327.6
2724.6	401.83	2951.04	3465.38	4204.65
2723.81	446.752	2895.85	3728.29	4252.07
2723.02	414.535	2853.54	3573.35	4286.63
2722.23	424.096	2901.2	3742.97	4279.41
2721.44	401.532	2807.51	3880.4	4169.4
2720.65	513.865	2929.03	3519.98	4399.86
2719.86	433.493	3011.97	3496.85	4199.96
2719.07	478.359	2953.63	3534.72	4327.6
2718.28	426.912	2827.89	3633.57	4310.75
2717.49	539.158	2869.09	3703.5	4184.79
2716.69	426.754	2858.93	3683.56	4203.26
2715.9	558.206	2980.31	3560.97	4253.81
2715.11	429.803	2992.58	3653.32	4362.07
2714.32	516.309	2995.23	3745.65	4175.27
2713.53	477.738	2911.31	3671.2	4123.19
2712.73	458.415	2865.89	3708.99	4199.36
2711.94	477.56	2823.69	3724.33	4371.65
2711.15	487.085	2816.76	3746.07	4226.64
2710.36	474.179	2726.53	3694.11	4241.87
2709.56	416.431	2934.24	3757.49	4193.03
2708.77	493.219	3093.83	3814.44	4208.27
2707.98	432.287	2965.17	3628.01	4178.67
2707.18	470.625	2935.8	3528.08	4184.29
2706.39	483.341	3076.1	3799.51	4317.95
2705.6	400.042	2765.09	3549.17	4160.34
2704.8	467.162	3001.36	3830.09	4261.95
2704.01	479.872	2997.6	3669.42	4232.37
2703.21	479.783	2875.5	3598.37	4196.4
2702.42	559.643	2980.5	3696.84	4189.22
2701.62	454.026	3069.47	3737.72	4405.86
2700.83	521.073	3132.83	3781.78	4242.01
2700.04	495.407	2914.91	3634.05	4206.06
2699.24	540.053	3013.43	3540.7	4256.41
2698.45	469.663	3099.14	3773.28	4297.15
2697.65	421.66	2970.78	3647.99	4248.44
2696.86	415.194	2928.71	3752.71	4148.64
2696.06	418.31	2985.64	3621.09	4285.17
2695.26	494.854	3032.98	3910.95	4290.76
2694.47	504.338	2990.92	3843.19	4408.06
2693.67	475.522	2885.04	3765.88	4298.74
2692.88	485.006	3040.86	3867.28	4214.98
2692.08	443.442	3040.29	3723	4236.52
2691.28	484.825	3014.21	3652.14	4274.01
2690.49	417.765	3055.11	3820.48	4419.91
2689.69	548.414	3057.72	3724.11	4288.36
2688.89	503.682	2859.51	3873.25	4255.69
2688.1	443.03	2938.66	3862.96	4254.89
2687.3	433.387	2931.74	3718.84	4372
2686.5	490.656	3077.75	3899.76	4218.26
2685.71	442.782	3038.95	3844.88	4265.26
2684.91	538.247	3216.74	3761.36	4283.57
2684.11	445.802	2970.95	3709.71	4298.7
2683.31	541.23	3123.21	3874.57	4291.53
2682.51	452.002	3046.24	3813.37	4373.49
2681.72	477.378	3023.39	3787.2	4274.02
2680.92	477.289	3143.74	3824.68	4413.22
2680.12	464.475	3028.63	3792.15	4498.29
2679.32	537.545	3053.51	3813.71	4430.66
2678.52	496.103	3164.25	3984.73	4607.92
2677.72	429.24	2960.17	3961.73	4387.68
2676.92	480.023	2921.47	3948.27	4386.86
2676.13	444.972	3092.55	3950.72	4401.93
2675.33	530.689	3279.47	3943.62	4385.23
2674.53	479.755	3148.59	3901.58	4432.07
2673.73	470.136	3033.65	3830.97	4517
2672.93	463.696	3087.07	3966.83	4557.45
2672.13	447.733	3191.29	3804.14	4499.44
2671.33	473.048	3019.25	4035.19	4514.48
2670.53	482.482	3107.57	3850.34	4466.03
2669.73	479.219	3164.11	3906.74	4477.89
2668.93	536.244	3096.89	3899.67	4553.2
2668.13	504.42	3001.14	3692.73	4441.32
2667.33	529.701	3073.53	3910.9	4580.05
2666.52	497.889	3158.58	3764.29	4490.4
2665.72	510.479	3110.43	4033.1	4559.32
2664.92	485.023	3116.19	3889.69	4491.9
2664.12	532.475	3087.09	3927	4478.38
2663.32	494.349	3121.37	3986.48	4642.33
2662.52	459.405	3038.41	3817.82	4625.62
2661.72	529.009	3012.5	3921.64	4548.73
2660.91	459.234	3132.29	3987.42	4576.39
2660.11	468.648	3100.04	3863.18	4689.53
2659.31	487.556	2998.15	3954.27	4634.83
2658.51	515.953	3206.51	3887.06	4624.47
2657.7	531.681	3247.05	4063.56	4601.46
2656.9	480.955	3012.29	3945.73	4489.85
2656.1	531.482	3150.93	3862.74	4653.52
2655.3	525.057	3008.01	4004.35	4674.79
2654.49	518.634	3086.51	3832.83	4661.27
2653.69	464.787	3164.98	4050.28	4755.25
2652.89	426.765	3293.99	4014.75	4599.47
2652.08	489.898	3015.24	3925.51	4958.91
2651.28	559.328	3084.2	4000.61	4645.15
2650.47	499.194	3301.63	3860.85	4855.96
2649.67	514.895	3307.33	3951.74	4823.46
2648.87	499.007	3085.63	4004.69	4822.56
2648.06	451.549	3246.1	3928.16	4786.93
2647.26	483.035	3078.17	3981.09	4811.29
2646.45	495.571	3124.94	4037.17	4712.54
2645.65	454.452	3178.01	4023.79	4626.46
2644.84	596.356	3243.67	3840.03	4795.97
2644.04	520.531	3265.15	3959.19	4810.85
2643.23	476.276	3163.61	4217.09	4784.72
2642.43	570.794	3235.55	3986.09	4868.97
2641.62	526.545	3190.8	4007.42	4817.61
2640.82	526.447	3360.43	3978.3	4813.56
2640.01	507.438	3164.4	4276.98	4831.57
2639.2	491.587	3062.97	4002.02	4881.09
2638.4	513.549	3264.03	4010.73	4766.76
2637.59	544.954	3219.32	3978.48	4888.71
2636.78	522.806	3247.07	4147.8	4824.81
2635.98	478.624	3221.27	4187.96	4880.59
2635.17	541.5	3286.78	4076.99	4977.27
2634.36	516.217	3286.16	4066.79	4897.65
2633.56	535.003	3307.58	4094.35	4887.29
2632.75	500.292	3193.69	4238.32	4842.33
2631.94	522.22	3123.88	3976.42	4841.42
2631.13	512.686	3349.76	4029.15	4934.87
2630.33	531.458	3368	4113.3	4889.93
2629.52	515.638	3225.88	4112.53	4778.97
2628.71	590.987	3206.42	3945.15	4850.37
2627.9	543.732	3262.39	4117.28	4840.04
2627.09	568.769	3261.78	4100.8	4895.69
2626.29	540.387	3289.45	4150.3	4948.19
2625.48	496.309	3254.28	4108.69	4940.98
2624.67	508.779	3203.42	4067.09	4971.46
2623.86	555.784	3369.24	4254.73	4920.29
2623.05	518.007	3280.71	4238.24	4925.65
2622.24	524.187	3389.95	4115.03	5147.58
2621.43	564.887	3405.01	4239.79	4948.91
2620.62	533.404	3275.73	4075.83	4900.92
2619.81	492.522	3275.12	4172.32	4984.7
2619	498.703	3356.05	4086.86	4990.04
2618.19	570.736	3308.38	3944.97	5007.92
2617.38	485.975	3245.06	4151.17	4975.63
2616.57	485.884	3382.38	3952.9	4824.24
2615.76	564.147	3475.77	4011.71	4926.76
2614.95	532.705	3202.5	4371.32	5007.31
2614.14	516.941	3380.48	4182.52	4934.31
2613.33	554.433	3232.62	4159.81	4945.92
2612.52	560.592	3379.21	4099.53	5114.1
2611.71	469.682	3303.43	4017.35	5097.49
2610.9	563.513	3371.69	4116.78	4952.53
2610.08	566.538	3330.36	4197.39	5064.28
2609.27	519.49	3339.13	4234.15	5028.91
2608.46	547.552	3369.79	4252.13	4987.29
2607.65	541.193	3391.06	4210.67	5177.18
2606.84	569.241	3309.1	4253.67	5119.91
2606.03	544.117	3311.61	4371.7	5162.73
2605.21	550.268	3364.14	4205.18	5030.45
2604.4	562.669	3526.06	4182.51	5057.64
2603.59	478.179	3412.89	4309.86	5125.45
2602.78	553.084	3331	4171.56	5224.48
2601.96	478	3349.12	4242.64	5161.02
2601.15	493.528	3323.51	4213.73	5081.96
2600.34	552.773	3513.39	4025.56	5337.09
2599.52	518.322	3281.67	4299.58	5248.67
2598.71	552.565	3334.12	4117.71	5094.71
2597.89	486.916	3477.08	4248.03	5196.76
2597.08	599.168	3186.2	4156.73	5283.16
2596.27	517.934	3369.69	4308.83	5129.29
2595.45	496	3422.09	4226.92	5072.18
2594.64	514.621	3362.19	4213.65	5308.26
2593.82	514.524	3411.45	4350.07	5166.94
2593.01	576.782	3438.87	4193.36	5225.21
2592.19	520.565	3456.93	4282.98	5267.87
2591.38	545.4	3493.68	4222.96	5232.6
2590.56	548.414	3558.46	4343.69	5194.22
2589.75	563.888	3289.87	4230.72	5311.63
2588.93	570.012	3451.22	4335.83	5295.06
2588.12	563.677	3447.46	4335.02	5490.26
2587.3	582.253	3297.36	4278.16	5196.55
2586.49	628.839	3352.77	4187.07	5239.16
2585.67	501.11	3588.69	4373.04	5387.57
2584.85	497.904	3432.42	4141.94	5084.71
2584.04	547.591	3472.23	4134.94	5292.21
2583.22	584.817	3555.56	4314.58	5334.77
2582.4	556.716	3613.99	4351.09	5483.05
2581.59	537.954	3535.57	4300.52	5295.45
2580.77	559.616	3510.04	4448.95	5285.13
2579.95	537.752	3440.99	4333.1	5392.93
2579.14	531.436	3468.32	4130.28	5283.15
2578.32	546.872	3514.27	4322.15	5294.58
2577.5	562.302	3485.65	4228.14	5324.65
2576.68	577.727	3360.76	4295.68	5395.09
2575.87	546.564	3561.98	4481.2	5322.65
2575.05	509.202	3446.43	4349.95	5436.53
2574.23	524.628	3275.05	4445.37	5202.69
2573.41	540.048	3649.98	4438.33	5546.22
2572.59	530.637	3428.97	4359.92	5346.58
2571.77	533.64	3648.61	4262.92	5457.27
2570.95	573.866	3480.42	4259.01	5425.22
2570.13	511.73	3637.94	4304.73	5408.7
2569.32	555.045	3367.48	4328.73	5531.71
2568.5	573.542	3555.96	4517.03	5589.57
2567.68	579.634	3440.61	4367.4	5573.02
2566.86	548.534	3560.82	4471.95	5336.45
2566.04	529.84	3436.21	4325.48	5645.29
2565.22	573.111	3509.92	4544.62	5442.87
2564.4	535.836	3338.91	4252.61	5479.01
2563.58	557.412	3743.95	4375.68	5487.27
2562.76	566.596	3507.94	4412.02	5489.34
2561.94	566.489	3587.76	4370.94	5342.82
2561.12	470.438	3599.47	4568.2	5570.84
2560.29	522.954	3456.45	4288.84	5353.19
2559.47	550.7	3591.93	4288.04	5494.49
2558.65	612.462	3396.38	4556.34	5484.18
2557.83	494.825	3547.28	4564.76	5594.48
2557.01	522.561	3348.72	4362.92	5479.02
2556.19	550.286	3505.76	4318.82	5666.57
2555.37	522.364	3699.82	4481.82	5634.59
2554.54	512.995	3529.16	4468.62	5593.36
2553.72	528.347	3636.64	4520.3	5542.87
2552.9	580.764	3509.3	4457.67	5520.21
2552.08	497.263	3737.19	4367.26	5630.35
2551.26	546.577	3582.09	4610.39	5666.35
2550.43	561.911	3510.4	4535.43	5575.75
2549.61	555.632	3651.74	4614.83	5664.22
2548.79	561.7	3669.57	4401.01	5653.89
2547.96	558.508	3492.99	4554.47	5594.2
2547.14	589.254	3668.19	4485.74	5568.47
2546.32	576.805	3729.19	4503.4	5619.86
2545.49	601.368	3697.64	4545.73	5905.6
2544.67	551.921	3585.95	4510.95	5778.07
2543.85	527.155	3554.44	4571.76	5773.9
2543.02	483.905	3390.42	4500.01	5661.86
2542.2	533.12	3664.04	4668.65	5722.42
2541.37	483.723	3700.32	4489.07	5696.69
2540.55	523.678	3761.24	4503.63	5698.7
2539.72	526.659	3606.53	4576.7	5743.83
2538.9	557.353	3636.65	4455.74	5785.85
2538.07	554.169	3571.31	4430.27	5898.67
2537.25	557.143	3687.61	4420.2	5888.33
2536.42	538.572	3653.06	4557.86	5881.06
2535.6	560.01	3680.06	4520.08	5769.19
2534.77	495.3	3697.83	4408.48	5780.4
2533.95	510.585	3420.31	4530.68	5890.04
2533.12	562.768	3616.48	4446.79	5821.28
2532.29	534.99	3615.8	4458.25	5903.19
2531.47	470.334	3735	4521.97	5920.52
2530.64	461.025	3694.34	4680.94	5882.53
2529.82	531.615	3742.81	4403.49	5786.16
2528.99	580.672	3471.74	4614.65	5726.7
2528.16	571.347	3735.26	4540.06	5731.76
2527.33	571.24	3627.06	4548.42	5810.53
2526.51	577.273	3626.38	4565.98	5876.98
2525.68	546.464	3739.29	4460.74	5866.67
2524.85	616.958	3674.12	4481.39	5883.98
2524.03	540.12	3651.95	4633.98	6014.82
2523.2	632.067	3592.96	4599.36	5927.78
2522.37	625.812	3632.16	4488.05	5938.93
2521.54	634.895	3689.75	4468.81	5974.62
2520.71	463.049	3471.33	4425.03	5881.49
2519.88	521.215	3666.9	4399.67	5947.83
2519.06	505.79	3546.66	4604.22	6029.48
2518.23	493.435	3641	4483.82	5948.65
2517.4	566.884	3631.12	4427.82	6030.26
2516.57	536.14	3866.34	4742.54	6035.25
2515.74	581.985	3795.15	4585.43	5997.36
2514.91	517.563	3742.38	4682.56	5987.04
2514.08	545.022	3610.01	4834.78	6001.22
2513.25	532.674	3716.47	4723.65	6036.82
2512.42	566.242	3868.81	4637.06	6050.98
2511.59	517.172	3975.19	4522.96	6055.96
2510.76	532.372	3748.02	4586.36	6024.22
2509.93	565.921	3796.26	4600.79	5983.32
2509.1	510.762	3777.19	4710.02	6034.18
2508.27	541.244	3727.55	4776.41	6161.47
2507.44	593.116	3699.33	4647.1	6221.45
2506.61	568.551	3787.28	4471.99	6064.39
2505.78	525.657	3649.04	4792.04	6121.31
2504.95	550.002	3828.63	4781.96	6010.15
2504.11	494.909	3791.24	4671.08	6241.19
2503.28	522.305	3879.11	4969.53	6154.49
2502.45	561.906	3786.76	4562.43	6183.86
2501.62	543.48	3770.78	4640.96	6197.96
2500.79	552.536	3770.06	4685.87	6328.05
2499.96	512.754	3915.85	4752.13	6278.02
2499.12	579.791	3646.58	4623.07	6392.79
2498.29	567.477	3734.37	4692.37	6327.52
2497.46	585.672	3803.82	4926.36	6475.79
2496.62	570.312	3815.3	4843.08	6227.53
2495.79	533.614	3771.89	4726.3	6293.44
2494.96	576.194	3713.25	4704.06	6289.2
2494.12	505.98	3730.84	4791.57	6388.59
2493.29	539.406	3748.42	4665.71	6259.4
2492.46	606.337	4018.88	4817.18	6276.49
2491.62	612.315	3807.93	4950.3	6473.31
2490.79	578.695	3999.09	4894.54	6344.17
2489.96	596.857	3830.85	4704.82	6470.86
2489.12	605.878	3848.39	4901.83	6360.04
2488.29	563.147	3938.98	4742.61	6462.33
2487.45	544.78	3901.72	4683.89	6385.02
2486.62	550.762	3809.69	4990.33	6426.41
2485.78	602.377	3799.85	4752.09	6464.75
2484.95	602.263	3899.5	4693.4	6354.02
2484.11	608.232	3792.33	4777.66	6501.83
2483.28	608.117	3971	4700.74	6345.54
2482.44	644.482	3836.49	4882.25	6508.49
2481.61	635.242	3884.4	4826.62	6413.04
2480.77	577.383	3819.84	4922.95	6454.37
2479.93	531.699	3873.81	4827.83	6559.49
2479.1	665.258	4034.08	4693.26	6530.91
2478.26	583.129	4063.68	4859.41	6405.15
2477.43	610.348	3923.23	4740.07	6400.9
2476.59	531.297	3852.66	4675.41	6624.35
2475.75	567.621	3979.42	5014.49	6565.42
2474.92	564.479	3751.05	4776.83	6527.76
2474.08	515.824	3774.62	4888.19	6532.59
2473.24	558.198	3801.21	4741.65	6525.29
2472.4	612.688	3985.51	4737.72	6505.86
2471.57	570.117	3884.68	4912.71	6607.73
2470.73	609.424	4077.99	4829.91	6724.72
2469.89	606.277	3807.42	4853.25	6674.94
2469.05	575.854	3773.36	4949.32	6516.08
2468.21	603.017	3990.82	4812.02	6893.62
2467.38	657.437	4062.78	4920.17	6749.92
2466.54	602.789	3971.14	5025.26	6721.38
2465.7	584.504	3743.25	4769.91	6771.59
2464.86	675.231	3909.07	4787.18	6718.83
2464.02	623.638	4002.18	4765.08	6693.34
2463.18	596.279	3946.94	4842.87	6637.59
2462.34	602.218	4006.72	4896.42	6600.02
2461.5	599.078	3972.67	4707.91	6722.82
2460.66	632.24	3869.07	5112.37	6585.42
2459.82	559.532	4028.63	4923.89	6747.49
2458.98	604.785	4058.11	4802	6852.05
2458.14	556.297	3957.57	4864.58	6708.65
2457.3	592.465	4026.34	4890.86	6728.54
2456.46	562.13	3862.38	4971.53	6796.77
2455.62	522.743	3991.58	5012.89	6605.12
2454.78	546.812	3936.44	5205.29	6748.88
2453.94	555.77	3814.88	5080.46	6865.4
2453.1	628.142	3965.15	4979.84	6797.66
2452.26	504.23	3937.22	5006.07	6865.81
2451.42	564.51	3954.59	4920.59	6906.77
2450.57	618.73	4128.89	4826.1	6986.95
2449.73	606.542	4040.6	4764.83	6768.36
2448.89	600.393	3928.2	5110.88	6987.31
2448.05	624.411	4023.98	4959.09	6913.6
2447.21	606.197	4026.24	4961.17	6848.95
2446.36	548.791	3928.98	5267.79	6826.54
2445.52	633.1	4069.93	5076.86	6900.62
2444.68	599.824	4078.2	4949.3	6923.42
2443.84	614.778	3911.68	4948.36	7021.55
2442.99	620.687	4082.68	5083.01	6914.77
2442.15	599.482	4063.83	4807.91	6892.37
2441.31	566.237	3843.19	5017.83	7041.65
2440.46	539.028	4110.46	4860.29	6946.96
2439.62	547.958	4248.18	4937.64	7117.25
2438.78	565.915	4000.54	4960.79	7118.91
2437.93	629.009	3987.74	4881.59	6912.91
2437.09	586.763	3962.91	5025.1	7040.98
2436.24	607.711	4088.51	4994.06	7102.82
2435.4	598.572	4075.7	5104.41	7041.32
2434.55	613.495	3969.67	4853.83	7049
2433.71	574.291	3944.87	5156.59	6888.31
2432.86	550.132	3977.18	5068.43	7025.28
2432.02	595.112	4087.64	5109.55	7105.09
2431.17	594.999	3984.69	4793.04	7091.72
2430.33	558.832	4137.16	5029.49	7207.55
2429.48	585.761	4124.36	4995.49	7218.19
2428.64	516.573	4057.5	5204.77	7096.69
2427.79	690.635	3996.67	5089.68	7188.43
2426.95	669.488	4073.97	4986.64	7253.11
2426.1	579.312	4130.23	5054.73	7170.69
2425.25	552.193	3910.37	5059.77	7316.37
2424.41	582.093	4221.67	5220.83	7245.97
2423.56	605.981	3962.88	5162.84	7058.6
2422.71	614.864	4217.07	5086.88	7312.2
2421.87	611.748	4024.34	5181.87	7325.8
2421.02	614.63	4014.59	5141.91	7249.46
2420.17	578.542	4163.7	5146.92	7122.18
2419.32	629.382	4031.04	5262.83	7234.71
2418.48	593.304	4192.08	5037.09	7275.28
2417.63	566.228	4179.3	5230.87	7423.69
2416.78	587.088	4191.81	5083.1	7410.3
2415.93	619.919	4204.32	5246.85	7238.19
2415.08	625.789	4216.84	5111.11	7410.47
2414.24	574.778	4229.36	5122.11	7262.38
2413.39	700.378	4241.88	5210.93	7329.84
2412.54	586.53	4254.4	5048.34	7505
2411.69	667.2	4266.93	5229.89	7347.99
2410.84	571.35	4279.46	5142.15	7544.02
2409.99	601.149	4291.98	5015.55	7464.82
2409.14	601.034	4304.52	5017.59	7568.06
2408.29	579.992	4317.06	5112.3	7321.47
2407.44	597.816	4319.22	5147.2	7358.93
2406.59	645.519	4222.77	5014.73	7423.28
2405.74	624.48	4162.21	5154.2	7583.21
2404.89	618.387	4080.75	5033.73	7507.08
2404.04	579.44	4283.08	5206	7422.03
2403.19	606.206	4258.38	5181.12	7599.78
2402.34	555.334	4165.01	5260.75	7681.93
2401.49	588.065	4280.63	5316.46	7501.37
2400.64	567.061	4285.79	5234.87	7708.85
2399.79	620.664	4299.89	5236.86	7567.14
2398.94	620.546	4170.79	5125.47	7843.15
2398.08	596.565	4181.92	5425.76	7528.46
2397.23	641.186	4294.45	5335.26	7610.53
2396.38	608.265	4153.49	5283.56	7743.25
2395.53	629.017	4218.29	4900.96	7458.58
2394.68	590.15	4354.59	5320.29	7695.6
2393.82	604.937	4237.54	5197.1	7515.33
2392.97	634.616	4278.44	5258.67	7752.25
2392.12	628.537	4107.83	5141.5	7843.11
2391.27	589.7	4118.96	5149.45	7573.58
2390.41	669.986	4228.35	5234.82	7682.31
2389.56	693.675	4200.75	5370.77	7701.69
2388.71	595.316	4494.64	5313.19	7780.58
2387.85	595.202	4386.64	5163.38	7725.53
2387	636.745	4144.79	5224.88	7786.54
2386.15	603.9	4221.35	5345.85	7865.38
2385.29	618.656	4265.16	5359.71	7831.16
2384.44	538.247	4362.48	5370.58	8052.69
2383.58	561.93	4192.18	5116.84	7911.42
2382.73	576.686	4218.13	5362.59	7915.86
2381.87	615.213	4134.11	5126.77	7819.24
2381.02	612.124	4368.07	5253.57	7728.61
2380.16	612.007	4515.78	5347.63	8012.34
2379.31	614.861	4339.67	5198.1	7838.53
2378.45	614.743	4211.14	5306.99	7943.94
2377.6	638.38	4287.54	5356.45	7918.68
2376.74	578.885	4265.94	5141.69	7863.73
2375.89	635.168	4303.71	5390.02	7977.98
2375.03	685.494	4296.95	5240.62	8080.32
2374.17	572.62	4459.31	5385	8043.17
2373.32	611.073	4322.01	5203.02	7908.16
2372.46	593.162	4353.81	5365.15	8001.55
2371.61	551.535	4302.57	5426.39	8062.29
2370.75	589.971	4358.07	5274.16	8034.07
2369.89	658.033	4428.38	5694.06	8177.77
2369.04	625.308	4243.8	5334.38	7974.7
2368.18	598.522	4432.62	5425.21	8112.43
2367.32	604.332	4476.21	5486.39	8024.97
2366.46	642.721	4273.95	5393.52	8133.03
2365.6	604.101	4305.7	5217.78	8072.25
2364.75	663.2	4455.88	5240.47	8091.43
2363.89	660.114	4407.66	5301.63	7820.52
2363.03	565.281	4238.13	5389.4	8049.87
2362.17	642.107	4198.85	5332.15	7858.96
2361.31	615.358	4292.72	5455.39	8165.13
2360.46	650.736	4271.19	5436.6	8006.8
2359.6	591.465	4424.16	5488.79	8096.95
2358.74	691.882	4257.73	5351.73	8083.57
2357.88	591.239	4443.16	5463.05	8155.93
2357.02	567.481	4294.53	5261.02	8189.84
2356.16	685.575	4447.37	5307.29	8273.97
2355.3	644.081	4739.02	5480.6	8225.12
2354.44	655.773	4283.2	5420.47	8170.37
2353.58	614.301	4427.1	5410.57	8186.53
2352.72	575.797	4370.15	5557.18	8078.67
2351.86	593.4	4360.46	5305.18	8390.05
2351	549.012	4383.24	5454.7	8102.14
2350.14	590.222	4346.99	5244.12	8200.93
2349.28	628.466	4107.16	5275.58	8190.51
2348.42	601.796	4292.22	5380.77	8336.44
2347.55	693.113	4497.86	5308.95	8181.48
2346.69	701.827	4458.67	5526.15	8350.94
2345.83	589.658	4174.78	5560.48	8293.33
2344.97	551.225	4224.09	5370.76	8247.53
2344.11	630.693	4606.41	5481.72	8319.63
2343.25	721.917	4455.26	5415.85	8524.29
2342.38	654.02	4368.97	5400.08	8502.04
2341.52	680.404	4379.91	5540.43	8453.29
2340.66	597.816	4561.66	5395.07	8590.08
2339.8	624.201	4478.35	5420.54	8514.82
2338.93	618.194	4445.11	5578.46	8454.32
2338.07	638.678	4500.18	5777.53	8402.67
2337.21	603.244	4599.37	5623.41	8715.92
2336.34	620.781	4339.58	5690	8352.38
2335.48	676.551	4394.64	5474.18	8459.61
2334.62	597.015	4517.32	5487.84	8363.89
2333.75	682.173	4366.49	5660.27	8432.85
2332.89	676.162	4333.32	5277.01	8616.44
2332.02	676.033	4488.27	5534.65	8717.67
2331.16	655.333	4543.25	5463.06	8965.78
2330.3	705.156	4830.32	5832.22	9137.41
2329.43	746.147	4870.52	5878.11	9288.41
2328.57	772.437	4819.65	5721.32	9004.68
2327.7	734.115	4627.86	5711.42	8964.79
2326.84	704.615	4629.91	5686.83	8930.77
2325.97	651.644	4579.12	5641.71	8553.35
2325.11	654.454	4551.83	5608.35	8730.73
2324.24	639.658	4636.05	5563.26	8723.19
2323.37	654.203	4517.82	5535.79	8539.63
2322.51	627.68	4528.09	5555.26	8790.23
2321.64	636.358	4538.36	5630.45	8864.79
2320.78	647.963	4548.63	5491.56	8760.48
2319.91	656.633	4558.9	5736.75	8641.55
2319.04	665.3	4569.18	5451.36	8683.85
2318.18	662.242	4459.88	5614.41	8822.84
2317.31	644.537	4426.8	5545.95	8935.4
2316.44	650.272	4516.75	5386.71	8842.89
2315.57	650.147	4457.31	5578.96	8691.84
2314.71	676.375	4386.19	5718.44	8848.28
2313.84	603.058	4411.69	5693.92	9071.99
2312.97	673.188	4358.16	5613.81	8956.1
2312.1	576.49	4503.64	5753.19	8922.2
2311.24	693.411	4634.44	5743.31	8689.36
2310.37	658.175	4569.2	5633.98	8974.35
2309.5	655.124	4419.16	5536.38	8890.74
2308.63	628.681	4485.57	5848.2	8941.67
2307.76	684.108	4616.27	5499.18	9024.73
2306.89	675.208	4533.54	5606.27	8985
2306.02	631.242	4371.94	5707.48	8930.68
2305.15	636.965	4575.63	5732.68	9072.13
2304.28	631	4595.2	5746.19	9336.22
2303.41	625.037	4386.94	5593.21	9077.41
2302.54	680.401	4762.8	5615.49	9061.07
2301.67	598.521	4452.41	5742.88	9059.33
2300.8	595.487	4667.57	5662.96	8859.1
2299.93	592.454	4573.28	5746.51	9178.42
2299.06	592.34	4572.4	5800.85	9270.03
2298.19	606.813	4513.17	5703.46	9031.95
2297.32	644.615	4483.14	5734.45	9205.22
2296.45	691.152	4505.61	5724.6	9220.95
2295.58	644.368	4662.19	5711.84	9242.51
2294.71	705.462	4745.83	5594.14	9231.99
2293.84	632.462	4613.77	5654.27	9174.84
2292.97	641.083	4598.31	5731.86	9036.12
2292.09	620.565	4582.86	5646.27	9375.25
2291.22	646.662	4750.93	5645.19	9297.71
2290.35	664.012	4604.4	5769.33	8940.63
2289.48	637.678	4687.95	5762.41	9122.35
2288.6	713.247	4631.74	5755.48	9196.29
2287.73	672.361	4639.58	5748.55	9092.65
2286.86	683.872	4507.74	5741.62	9184.02
2285.99	643.007	4623.25	5734.69	9441.2
2285.11	692.336	4590.36	5681.23	9334.67
2284.24	657.302	4487.69	5703.41	9213.63
2283.37	651.36	4678.74	5615.07	9246.75
2282.49	633.791	4724.36	5756.45	9175.2
2281.62	677.27	4650.78	5755.34	9365.28
2280.75	680.046	4624.93	5690.3	9255.95
2279.87	630.52	4599.07	5799.62	9318.09
2279	595.538	4573.19	5859.51	9380.21
2278.12	633.182	4547.33	5739.3	9323.22
2277.25	688.235	4521.44	5656.89	9533.41
2276.37	650.359	4619.29	5647.09	9197.7
2275.5	656.039	4656.14	5762.12	9497.81
2274.62	641.402	4701.68	5734.89	9406.02
2273.75	681.902	4657.25	5754.1	9395.5
2272.87	617.946	4549.01	5616.63	9414
2272	701.944	4754.08	5748.98	9580.42
2271.12	658.308	4741.56	5811.67	9514.78
2270.24	614.69	4604.37	5830.85	9292.59
2269.37	716.034	4545.51	5844.23	9600.98
2268.49	684.014	4822.88	5808.32	9549.86
2267.61	617.233	4575.63	5679.7	9727.68
2266.74	698.237	4676.16	5791.6	9589.64
2265.86	660.445	4654.98	5723.86	9492.21
2264.98	715.345	4758.35	5800.95	9551.2
2264.11	720.998	4528.68	5724.55	9505.93
2263.23	713.994	4597.29	5772.66	9608.32
2262.35	706.99	4642.71	5843.91	9513.85
2261.47	699.993	4662.08	5848.58	9396.26
2260.6	692.989	4661.18	5804.05	9709.82
2259.72	685.985	4822.28	5834.75	9615.38
2258.84	678.973	4737.47	5833.63	9818.87
2257.96	671.969	4649.81	5881.66	9814.09
2257.08	664.957	4677.83	5944.14	9644.52
2256.2	644.595	4757.86	5769.56	9610.86
2255.33	713.831	4655.79	5655.73	9672.59
2254.45	661.683	4695.35	5848.24	9676.51
2253.57	635.556	4674.22	5847.11	9775.75
2252.69	672.981	4742.64	5860.43	9941.39
2251.81	690.178	4611.78	5815.98	9740.22
2250.93	658.286	4703.28	5780.21	9666.16
2250.05	741.872	4664.85	6010.03	9771.1
2249.17	637.829	4796.71	5928.06	9887.55
2248.29	709.845	4694.79	5874.98	9914.5
2247.41	701.053	4815.05	5787.3	9828.92
2246.53	672.074	4635.29	5967.9	9688.58
2245.65	674.828	4547.88	5790.83	9851.09
2244.77	680.465	4757.49	5893.52	9918.38
2243.88	686.099	4912.24	5921.21	10121.1
2243	709.024	4793.12	5986.36	9750.28
2242.12	654.136	4697.1	5795.01	10088.4
2241.24	665.534	4820.08	5963.88	9807.02
2240.36	694.211	4784.59	5812.94	9923.23
2239.48	624.958	4703.02	5745.58	9843.55
2238.59	636.355	4716.51	5802.06	9916.52
2237.71	644.869	4836.52	5749.12	9986.58
2236.83	716.703	4720.45	5992.67	10056.6
2235.95	725.198	4549.75	5951.22	10092.1
2235.06	707.794	4862.49	5944.32	10110.3
2234.18	655.878	4769.5	5767.7	10070.9
2233.3	644.247	4656.41	5913.27	9830.27
2232.42	675.754	4715.9	5986.89	9845.62
2231.53	638.248	4855.86	5988.61	9835.1
2230.65	684.116	4889.42	5938.59	10212.6
2229.76	660.993	4750.53	5997.79	10147.4
2228.88	626.385	4827.19	5979.39	10251.8
2228	715.32	4978.51	5926.53	10209.6
2227.11	663.482	5029.25	5936.87	10336.8
2226.23	715.044	4818.65	6016.13	10320.5
2225.34	712.035	4952.66	6083.88	9971.1
2224.46	614.299	4621.59	6157.34	10204.6
2223.57	683.06	4801.51	5909.33	10248.5
2222.69	659.972	4964.14	5911.06	10315.4
2221.8	771.732	4836.95	6059.1	10138.4
2220.92	711.348	4770.04	6006.3	10423.3
2220.03	682.532	4731.84	5850.28	10409.8
2219.14	745.479	4725.19	6104.33	10393.4
2218.26	722.402	4945.01	5985.62	10468.8
2217.37	673.538	4909.66	6033.18	10251.8
2216.49	673.408	4974.62	5960.38	10487.7
2215.6	676.143	4664.24	5833.17	10517.2
2214.71	633.045	4898.23	5949.48	10466.5
2213.83	761.799	4808.5	6008.47	10450.1
2212.94	678.614	4953.6	5984.41	10253.4
2212.05	681.346	4846.72	6209.41	10325.8
2211.16	698.388	4862.95	5867.6	10406.9
2210.28	658.189	5027.99	6052.48	10473.5
2209.39	706.701	5055.63	6085.64	10471.5
2208.5	738.031	4986	6012.95	10561
2207.61	629.207	4893.51	6197.69	10378.8
2206.72	714.87	5046.98	5904.82	10719.9
2205.84	709.013	4934.5	6032.33	10457.7
2204.95	706.018	4876.38	5922.55	10401.3
2204.06	685.877	5184.08	6132.88	10567.9
2203.17	691.458	4885.93	6171.7	10577.3
2202.28	668.471	4893.55	6187.64	10398.2
2201.39	702.616	4804.06	6155.03	10587.5
2200.5	713.902	4871.67	6073.88	10928.1
2199.61	768.01	5004.91	5958.5	10714.7
2198.72	685.081	4832.67	6137.18	10712.7
2197.83	730.611	4931.63	6233.03	10476.6
2196.94	690.522	4919.26	6226.12	10571.6
2196.05	778.827	4849.84	6093.68	10612.3
2195.16	767.267	4885.98	6101.06	10553.2
2194.27	644.494	4919.25	5920.22	10653.8
2193.38	732.756	4958.22	5904.81	10822.8
2192.49	695.556	4848.93	5940.73	10484.4
2191.6	701.121	4993.35	6184.69	10470.9
2190.71	723.781	4804.31	6348.76	10839.3
2189.81	723.641	4945.83	6148.1	10768.9
2188.92	629.503	4899.3	5995.94	10914.9
2188.03	763.231	5054.98	6325.14	10890
2187.14	703.29	4954.35	6173	10933.5
2186.25	654.758	4959.08	6223.05	10766.2
2185.35	737.172	5040.66	6079.53	10835.3
2184.46	677.27	5031.15	6212.1	10821.8
2183.57	697.055	4865.16	6148.31	10757.1
2182.68	725.365	4978	6124.36	10792
2181.78	637.06	4888.87	6182.9	10505.5
2180.89	688.119	5010.19	6005.4	10827.6
2180	696.514	5000.69	6137.85	10589.6
2179.1	662.271	5087.83	6119.61	10914.4
2178.21	707.612	4859.5	6223.57	10824.2
2177.31	721.681	4994.94	5949.6	10759.6
2176.42	710.178	5059.31	6306.38	10731.9
2175.53	673.118	4958.92	6148.95	10891.7
2174.63	726.94	4844.38	6119.36	10813
2173.74	655.823	5010.94	6103.98	10632
2172.84	726.658	5134.86	6190.79	10945
2171.95	720.842	4804.66	6254.86	10931.5
2171.05	729.214	4846.29	5935.86	10722.3
2170.16	609.924	4924.79	5965.91	10884.7
2169.26	703.404	5031.61	6115.08	10601.8
2168.37	714.611	4990.93	6201.8	10832.3
2167.47	720.143	5123.22	6214.77	11210.1
2166.57	691.656	4952.15	6241.92	10967
2165.68	702.859	5124.07	6093.33	10953.5
2164.78	677.22	5057.9	6026.98	11076.1
2163.88	651.592	4935.1	6326.11	11031.4
2162.99	657.13	4936.97	6115.28	11153.9
2162.09	668.33	5122.92	6097.1	10990.4
2161.19	758.804	5119.1	6350.74	11180.7
2160.3	730.349	5033.18	6278.73	11195.6
2159.4	755.679	5066.16	6209.59	11054.7
2158.5	715.917	5039.71	6327.23	10880
2157.6	693.144	5112.29	6159.08	11290.9
2156.71	769.382	5023.61	6053.23	11178.4
2155.81	670.251	5076.37	6199.11	11082.9
2154.91	689.913	5072.56	6240.32	11128.8
2154.01	763.28	5153.55	6191.05	11279.3
2153.11	695.298	4926.44	6110.71	11237.5
2152.21	709.292	5007.43	6262.12	11133.6
2151.31	700.679	4969.73	6204.4	11114.5
2150.42	725.965	4985.71	6234.26	11293.1
2149.52	689.109	5094.89	6041	11313.5
2148.62	615.56	4941.42	6034.18	11108
2147.72	694.488	5042.1	5956.79	11097.4
2146.82	776.208	5165.31	6271.76	11357.7
2145.92	705.506	4800.26	6101.22	11242.7
2145.02	671.511	5070.19	6238.28	11203.8
2144.12	722.157	5097.42	6293.49	11475.2
2143.21	690.993	5079.5	6227.4	11399.7
2142.31	707.778	5050.32	6338.98	11431.3
2141.41	724.556	5176.2	6326.47	11302.2
2140.51	699.046	5000.44	6297.05	11178.8
2139.61	673.547	5098.1	6312.74	11441.5
2138.71	805.845	5040.76	6390.4	11352
2137.81	760.615	5138.37	6284.93	11363.9
2136.91	709.769	5224.69	6371.02	11657.4
2136	751.871	5147.64	6116.34	11570.6
2135.1	729.201	5064.99	6379.8	11430.4
2134.2	709.355	5173.79	6237.82	11526.7
2133.3	720.474	5012.36	6222.53	11493.5
2132.39	680.941	5056.41	6229.76	11446.3
2131.49	692.061	5139.82	6256.68	11567.8
2130.59	725.679	5209.14	6396.1	11523.4
2129.69	660.858	5371.23	6504.53	11532.4
2128.78	776.006	5305.52	6298.02	11693.2
2127.88	756.177	5177.99	6409.24	11766.8
2126.97	697.009	5331.56	6590.67	11787
2126.07	781.173	5164.73	6687.74	11714.5
2125.17	671.453	5321.06	6427.97	11563.3
2124.26	724.691	5227.33	6555.93	11634.1
2123.36	777.908	5293.71	6608.01	11688
2122.45	713.178	5374.1	6452.29	11733.4
2121.55	704.617	5448.85	6734.57	11823.8
2120.64	715.707	5433.76	6665.9	11947.8
2119.74	746.435	5457.96	6790.88	11906.2
2118.83	715.428	5221.22	6775.52	11707.5
2117.93	732.119	5357.65	6777.01	11449.9
2117.02	681.495	5345.39	6725.21	11806.7
2116.12	762.677	5349.96	6589.31	11770.7
2115.21	684.033	5416.2	6686.15	11706.8
2114.3	728.746	5361.89	6839	11962.3
2113.4	765.034	5383.26	6585.46	12049.7
2112.49	736.867	5382.21	6536.55	11840
2111.58	672.295	5372.76	6406.42	11756.5
2110.68	719.776	5410.92	6662.83	12006.2
2109.77	728.036	5367.87	6608.33	11917.1
2108.86	719.496	5375.22	6607.04	11900.8
2107.96	716.556	5348.98	6490.99	12044
2107.05	722.014	5166.04	6649.24	11932.5
2106.14	632.338	5366.48	6508.05	12084.1
2105.23	707.745	5253.54	6730.57	11902.7
2104.32	688.029	5258.11	6541.87	12051.4
2103.42	696.284	5313.01	6484.67	12124.5
2102.51	738.085	5270.04	6374.37	12088.6
2101.6	740.736	5330.5	6512.89	11949.3
2100.69	813.253	5156.19	6461.31	11902.3
2099.78	796.33	5185.92	6594.17	12232.4
2098.87	743.096	5436.34	6511.87	12109.9
2097.96	748.537	5317.97	6613.94	12163.4
2097.05	689.749	5305.76	6417.18	12264.4
2096.14	672.862	5335.44	6424.3	12158.7
2095.23	803.928	5295.31	6470.5	11983.2
2094.32	820.516	5299.86	6488.77	12167.9
2093.41	823.146	5298.83	6431.7	12218.5
2092.5	744.872	5311.74	6486.24	12177.1
2091.59	778.197	5316.29	6465.45	12261.2
2090.68	786.411	5206.49	6486.5	12105.4
2089.77	772.317	5211.05	6393.22	12211.8
2088.86	730.352	5159.85	6425.43	12251.2
2087.95	772.016	5275.9	6538.44	12137.3
2087.04	718.921	5372.4	6489.79	12056.9
2086.12	743.854	5343.49	6519.17	12405.6
2085.21	696.357	5348.02	6556.9	12194.3
2084.3	732.424	5288.49	6469.29	12303.3
2083.39	746.203	5499.07	6250.84	12236.9
2082.47	759.976	5230.75	6544.7	12312.4
2081.56	762.611	5187.98	6432.1	12232.1
2080.65	720.722	5117.4	6511.54	12062.7
2079.74	745.62	5266.64	6421.24	12263.5
2078.82	726.003	5193.29	6305.94	12544.8
2077.91	775.921	5378.6	6268.55	12531.2
2077	722.939	5308.04	6378.55	12206.2
2076.08	770.058	5229.16	6210.5	12401.2
2075.17	811.599	5372.67	6490.01	12293.2
2074.25	819.777	5332.72	6538.76	12513.1
2073.34	761.271	5403.91	6470.8	12377.3
2072.43	800.012	5325.08	6419.54	12491.5
2071.51	788.746	5285.16	6412.73	12280.8
2070.6	802.476	5267.46	6330.95	12422.8
2069.68	749.571	5252.55	6363.03	12301
2068.77	735.547	5315.36	6200.8	12409.6
2067.85	771.479	5261.6	6441.02	12326.7
2066.94	810.172	5377.1	6486.93	12438
2066.02	754.533	5439.85	6444.05	12366.3
2065.1	798.761	5158.67	6420.6	12560.8
2064.19	723.736	5354.54	6355.57	12660.9
2063.27	715.277	5367.35	6495.71	12525.3
2062.36	706.822	5452.23	6508.3	12636.5
2061.44	751.024	5160.17	6432.2	12733.8
2060.52	797.98	5258.91	6677.54	12542.9
2059.61	714.718	5568.15	6612.52	12751
2058.69	747.814	5373.18	6547.53	12574
2057.77	739.36	5189.37	6463.17	12582.6
2056.85	786.282	5227.11	6669.55	12585.7
2055.94	739.071	5226.09	6394.21	12514.1
2055.02	761.066	5357.91	6442.77	12486.7
2054.1	747.082	5293.22	6433.21	12686.2
2053.18	760.768	5322.61	6456.85	12614.6
2052.26	774.449	5343.7	6541.33	12750.4
2051.35	793.655	5171.2	6451.55	12615.2
2050.43	779.675	5438.37	6453.06	12795.2
2049.51	804.401	5282.51	6415.86	12648.9
2048.59	699.222	5253.84	6519.62	12594
2047.67	729.48	5385.44	6587.42	12889.9
2046.75	743.15	5359.52	6669.01	12743.7
2045.83	787.198	5518.67	6783.72	12953.9
2044.91	734.575	5630.82	6691.26	12887.9
2043.99	825.544	5453.01	6607.11	12959.9
2043.07	795.017	5526.47	6666.55	12924.2
2042.15	728.623	5434.31	6659.72	12888.6
2041.23	783.668	5275.96	6611.51	12905.4
2040.31	783.515	5148.02	6301.22	12751.1
2039.39	717.162	5257.35	6346.88	12834.1
2038.47	852.152	5303.2	6469.74	12842.6
2037.55	774.782	5379.36	6471.22	12892.5
2036.62	782.901	5287.33	6464.44	13085.7
2035.7	818.577	5352.45	6642.33	13099.6
2034.78	845.973	5442.33	6486.71	13044.7
2033.86	793.46	5534.94	6548.8	12898.9
2032.94	815.341	5407.14	6561.29	13111.2
2032.02	787.641	5425.36	6606.82	13116.9
2031.09	828.789	5440.82	6459.6	13117.1
2030.17	759.803	5475.54	6598.73	13051.2
2029.25	806.445	5449.69	6660.74	13241.3
2028.32	831.053	5410.1	6673.19	13310.3
2027.4	792.372	5491.58	6482.04	13167.3
2026.48	792.216	5220.93	6695.33	13104.2
2025.55	841.565	5423.42	6837.03	13043.9
2024.63	775.408	5493.85	6843.93	13063.4
2023.71	808.245	5608.23	6592.42	13176.2
2022.78	835.572	5560.4	6470.19	13143.4
2021.86	761.211	5504.35	6598.08	13000.7
2020.93	848.982	5478.54	6646.24	13278.4
2020.01	791.129	5430.77	6864.69	13176.9
2019.08	823.931	5426.96	6679.33	13094.7
2018.16	826.515	5645.56	6724.7	13042.7
2017.23	730.265	5466.01	6630.04	13202.1
2016.31	724.632	5593.94	6584.82	13317.5
2015.38	817.795	5557.17	6745.44	13164
2014.46	825.866	5314.63	6777.04	13101
2013.53	833.934	5527.55	6548.02	13199.9
2012.61	806.343	5562.12	6856.66	13515.5
2011.68	830.864	5514.41	6731.92	13490.9
2010.75	827.959	5617.51	6530.46	13290.9
2009.83	797.645	5432.76	6723.79	13241.7
2008.9	745.419	5390.58	6659.44	13356.9
2007.97	854.871	5373.08	6688.27	13126.9
2007.04	742.386	5426.82	6689.7	13274.9
2006.12	766.891	5409.32	6606.21	13329.9
2005.19	816.03	5580.77	6777.43	13321.8
2004.26	887.053	5527.66	6622.78	13477.9
2003.33	845.82	5460.87	6717.29	13426
2002.41	804.602	5306.54	6757.02	13486.3
2001.48	856.432	5464.2	6873.35	13155.3
2000.55	850.792	5452.18	6639.46	13527.5
1999.62	801.393	5552.31	6766.71	13338.9
1998.69	809.439	5411.76	6781.79	13672.6
1997.76	820.216	5511.85	6641.02	13369.2
1996.83	773.585	5639.24	6746.32	13380.2
1995.9	811.695	5452.29	6736.79	13670
1994.97	822.465	5486.74	6648.03	13478.8
1994.04	814.107	5605.87	6635.79	13498
1993.12	868.575	5405.37	6691.85	13599.1
1992.18	849.288	5510.81	6701.45	13686.6
1991.25	890.075	5528.84	6828.46	13465.4
1990.32	829.845	5331.21	6758.87	13724.8
1989.39	824.224	5704.07	6722.06	13561.1
1988.46	925.023	5566.51	6775.31	13577.6
1987.53	796.618	5494.48	6733.06	13479.4
1986.6	872.834	5670.7	6666.27	13476.8
1985.67	823.575	5533.23	6708.59	13460.5
1984.74	787.968	5409.44	6865.41	13479.6
1983.81	880.497	5531.05	6924.03	13659.6
1982.87	833.991	5538.14	6712.81	13479.8
1981.94	847.451	5616.07	6815.03	13531.6
1981.01	820.041	5571.37	6895.42	13643.4
1980.08	841.67	5529.42	6640.75	13681.5
1979.14	893.247	5550.12	6808.29	13550.9
1978.21	876.735	5554.47	6638.13	13785.1
1977.28	794.895	5569.71	6794.72	13627.2
1976.34	819.234	5701.97	6744.39	13692.5
1975.41	786.418	5592	6911.77	13902.1
1974.48	857	5569.14	6904.97	13632.7
1973.54	881.312	5652.36	6800.25	13736.1
1972.61	892.016	5610.46	6836.98	13714.4
1971.68	870.089	5476.12	6735.03	13526.8
1970.74	831.858	5608.25	6763.61	13752.5
1969.81	861.592	5357.09	7091.15	14051.5
1968.87	855.987	5630.49	6828.88	13907.4
1967.94	904.722	5746.21	6846.55	13915.5
1967	866.515	5723.35	6706.67	14026.9
1966.07	860.913	5559.27	6816.69	14043.1
1965.13	901.472	5639.63	6725.74	13785.1
1964.2	857.859	5657.52	6727.13	14013.1
1963.26	857.69	5553.27	6940.23	13969.7
1962.32	898.226	5625.44	6740.76	13869.2
1961.39	835.646	5597.2	6872.38	14124.2
1960.45	854.47	5636.79	6898.15	14067.2
1959.51	848.877	5733.31	7062.22	13977.6
1958.58	862.267	5648.12	6852.04	14140.3
1957.64	867.519	5733.76	6937.44	14134.8
1956.7	973.056	5578.13	6922.52	14153.7
1955.77	918.666	5704.4	6853.41	14104.8
1954.83	885.972	5584.06	6952.31	14234.8
1953.89	877.67	5542.33	7013.24	14283.4
1952.95	872.081	5690.19	6830.4	14150.6
1952.02	839.415	5629.5	7007.76	14307.6
1951.08	915.053	5655.46	6963.06	14210
1950.14	885.098	5827.57	6958.98	14063.8
1949.2	847.037	5910.31	6795.24	14377.6
1948.26	1001.09	5781.98	6793.9	14196.2
1947.32	903.51	5729.44	7019.79	14206.9
1946.38	900.627	5644.47	6769.58	14274.4
1945.44	895.041	5640.65	6873.7	14366.2
1944.5	894.864	5761.2	7258.95	14271.5
1943.57	948.747	5857.37	6976.4	14357.9
1942.62	910.726	5864.32	6826.39	14301
1941.69	883.527	5706.45	6962.84	14373.8
1940.75	923.873	5745.84	7031.7	14654.6
1939.8	907.485	5617.77	6968.19	14495.1
1938.86	926.208	5581.55	6993.82	14616.4
1937.92	920.626	5745.14	6914.14	14265.3
1936.98	896.151	5779.09	6888.48	14278.7
1936.04	947.249	5702.39	7057.14	14240.8
1935.1	936.269	5709.35	6842.59	14567.1
[truncated: 1,675 more rows]

## Sheet: Fig.3a
Absorption Wavelength (nm)	CsPbBr3	CsPbBr3@HPβCD	CsPbBr3@HPβCD@PFOS	PL Wavelength (nm)	CsPbBr3	CsPbBr3@HPβCD	CsPbBr3@HPβCD@PFOS
400	1.12566	2.66296	3.37755	450	-0.5219	0.98294	3.2431
400.5	1.12573	2.66371	3.37671	451	-0.52194	0.98292	3.2429
401	1.12622	2.66309	3.37647	452	-0.52171	0.98294	3.24286
401.5	1.12671	2.66386	3.37946	453	-0.52141	0.98286	3.24279
402	1.12777	2.66442	3.38448	454	-0.52139	0.9828	3.24279
402.5	1.12866	2.66464	3.38664	455	-0.52062	0.983	3.24288
403	1.12879	2.66458	3.38927	456	-0.52092	0.98283	3.24299
403.5	1.12939	2.6639	3.38986	457	-0.52049	0.98297	3.2429
404	1.13011	2.66367	3.39321	458	-0.52047	0.98294	3.2428
404.5	1.1302	2.66361	3.39405	459	-0.52	0.983	3.24305
405	1.13109	2.66321	3.39776	460	-0.51979	0.98292	3.2428
405.5	1.13135	2.66417	3.40218	461	-0.51908	0.98292	3.24315
406	1.13165	2.66363	3.40266	462	-0.5187	0.98305	3.24303
406.5	1.13167	2.66268	3.39931	463	-0.51727	0.98302	3.24348
407	1.13227	2.66209	3.40146	464	-0.51734	0.98302	3.24286
407.5	1.13304	2.66151	3.4017	465	-0.51713	0.9833	3.24309
408	1.1335	2.66089	3.4023	466	-0.5158	0.98305	3.24313
408.5	1.13405	2.66056	3.4035	467	-0.51497	0.98307	3.243
409	1.1348	2.65998	3.40254	468	-0.51378	0.98312	3.243
409.5	1.13531	2.65969	3.40326	469	-0.51426	0.98315	3.24308
410	1.13601	2.65838	3.40206	470	-0.51169	0.98332	3.2432
410.5	1.13668	2.65818	3.40134	471	-0.5112	0.98355	3.24328
411	1.13695	2.65727	3.40338	472	-0.50854	0.98332	3.2434
411.5	1.13692	2.65625	3.40194	473	-0.5078	0.98368	3.24338
412	1.13733	2.65555	3.4035	474	-0.50802	0.98385	3.2435
412.5	1.13765	2.65505	3.40242	475	-0.50521	0.98367	3.24372
413	1.13797	2.65443	3.40063	476	-0.50401	0.98398	3.24356
413.5	1.13804	2.6537	3.40302	477	-0.50213	0.98398	3.24405
414	1.13792	2.65318	3.40051	478	-0.50087	0.98439	3.24383
414.5	1.13804	2.65262	3.40051	479	-0.49744	0.9847	3.24427
415	1.13805	2.65177	3.40278	480	-0.49547	0.98476	3.2447
415.5	1.13856	2.65206	3.40385	481	-0.49584	0.98499	3.24488
416	1.13878	2.65136	3.40397	482	-0.4913	0.98548	3.24538
416.5	1.13922	2.65097	3.40338	483	-0.48876	0.98639	3.24577
417	1.13935	2.65039	3.40445	484	-0.48561	0.98712	3.2461
417.5	1.13956	2.64972	3.40529	485	-0.48329	0.98769	3.24673
418	1.14004	2.64923	3.40493	486	-0.47886	0.98846	3.24775
418.5	1.14045	2.64852	3.40613	487	-0.47628	0.99007	3.24926
419	1.14043	2.64777	3.40601	488	-0.47112	0.99029	3.24911
419.5	1.14122	2.64742	3.40577	489	-0.46495	0.99225	3.25219
420	1.14147	2.64639	3.40278	490	-0.45924	0.99353	3.25418
420.5	1.1421	2.64607	3.40087	491	-0.45483	0.99657	3.25504
421	1.14222	2.6457	3.40051	492	-0.44706	0.99867	3.25829
421.5	1.14268	2.64566	3.4029	493	-0.44244	0.99902	3.26083
422	1.1432	2.64523	3.40206	494	-0.43507	1.00397	3.26488
422.5	1.14355	2.64531	3.40469	495	-0.42588	1.00812	3.27029
423	1.14423	2.64469	3.40433	496	-0.41452	1.01443	3.27716
423.5	1.1451	2.64502	3.40601	497	-0.4036	1.01803	3.28162
424	1.14521	2.64464	3.40601	498	-0.39277	1.02585	3.29113
424.5	1.14584	2.64467	3.409	499	-0.37704	1.03469	3.29948
425	1.14588	2.64429	3.41211	500	-0.36309	1.04587	3.31085
425.5	1.14621	2.64411	3.4127	501	-0.34925	1.05659	3.32739
426	1.14659	2.64326	3.41007	502	-0.32698	1.0707	3.34258
426.5	1.14707	2.64293	3.41103	503	-0.30485	1.09111	3.36684
427	1.1475	2.64203	3.41055	504	-0.28343	1.11131	3.39053
427.5	1.14778	2.6421	3.41318	505	-0.25322	1.12966	3.41789
428	1.14803	2.64118	3.4139	506	-0.2245	1.16057	3.4563
428.5	1.14861	2.64085	3.41677	507	-0.18984	1.19292	3.50349
429	1.14915	2.64036	3.41844	508	-0.15267	1.23496	3.55398
429.5	1.14952	2.64021	3.41928	509	-0.12267	1.28034	3.61783
430	1.15015	2.64002	3.42071	510	-0.07993	1.33396	3.68127
430.5	1.15027	2.63992	3.42287	511	-0.04329	1.38622	3.75777
431	1.15042	2.63949	3.42633	512	0.00706	1.45678	3.83977
431.5	1.15076	2.63949	3.42932	513	0.04715	1.51959	3.92918
432	1.15106	2.63924	3.43004	514	0.08566	1.58139	4.01384
432.5	1.15158	2.63909	3.4304	515	0.13285	1.67107	4.08857
433	1.15172	2.63857	3.4298	516	0.15975	1.72247	4.16145
433.5	1.1516	2.63826	3.42908	517	0.20672	1.80503	4.20585
434	1.15215	2.63803	3.43076	518	0.24198	1.86277	4.23884
434.5	1.1523	2.63731	3.43088	519	0.26328	1.90937	4.24154
435	1.15296	2.6366	3.43064	520	0.28241	1.94898	4.21862
435.5	1.15306	2.63586	3.42717	521	0.31214	1.96112	4.1741
436	1.15347	2.63551	3.42466	522	0.32769	1.98278	4.12244
436.5	1.15366	2.63486	3.4243	523	0.35432	1.97563	4.054
437	1.15398	2.6347	3.42335	524	0.37309	1.95507	3.98863
437.5	1.15419	2.63451	3.42299	525	0.40566	1.92698	3.92386
438	1.15478	2.63459	3.42311	526	0.4031	1.88615	3.8555
438.5	1.15507	2.63405	3.42119	527	0.43888	1.84953	3.7949
439	1.15526	2.63389	3.41773	528	0.45721	1.8026	3.72543
439.5	1.15562	2.63389	3.41796	529	0.46824	1.73966	3.67835
440	1.15621	2.63397	3.41964	530	0.47375	1.68411	3.62741
440.5	1.15635	2.63372	3.41856	531	0.47725	1.63619	3.59123
441	1.15668	2.63358	3.41808	532	0.47207	1.583	3.54462
441.5	1.1568	2.63337	3.42036	533	0.46632	1.53398	3.51692
442	1.15741	2.63323	3.4194	534	0.44547	1.48437	3.48475
442.5	1.15765	2.63285	3.41749	535	0.42772	1.43777	3.45709
443	1.15828	2.63298	3.41677	536	0.38714	1.39288	3.42546
443.5	1.15887	2.63291	3.41928	537	0.3498	1.34948	3.40523
444	1.15908	2.63292	3.41856	538	0.30617	1.31622	3.39026
444.5	1.15959	2.63289	3.41749	539	0.26535	1.27946	3.3725
445	1.16012	2.63233	3.41701	540	0.2177	1.24959	3.35544
445.5	1.16069	2.63202	3.41677	541	0.16734	1.22412	3.34364
446	1.16135	2.63163	3.4133	542	0.12506	1.19381	3.33251
446.5	1.16185	2.63126	3.41402	543	0.07486	1.1754	3.32159
447	1.16218	2.63062	3.41342	544	0.03054	1.15108	3.3171
447.5	1.16232	2.62995	3.41163	545	-0.01479	1.13602	3.30651
448	1.16257	2.6296	3.41043	546	-0.06086	1.12168	3.29587
448.5	1.16321	2.62912	3.40983	547	-0.0941	1.10411	3.29022
449	1.16366	2.62916	3.40876	548	-0.13121	1.093	3.28419
449.5	1.16385	2.62956	3.40744	549	-0.16198	1.08006	3.28048
450	1.16418	2.62964	3.40517	550	-0.18756	1.07054	3.2776
450.5	1.16435	2.62954	3.40433	551	-0.22684	1.05866	3.2738
451	1.16449	2.62952	3.40122	552	-0.24716	1.05304	3.26947
451.5	1.16506	2.62962	3.40063	553	-0.27347	1.04676	3.26429
452	1.16554	2.62989	3.40063	554	-0.29494	1.03712	3.26455
452.5	1.16577	2.62989	3.39788	555	-0.30798	1.03262	3.26124
453	1.166	2.62991	3.3962	556	-0.33544	1.02626	3.25873
453.5	1.16623	2.62977	3.39513	557	-0.35599	1.02461	3.257
454	1.16681	2.62954	3.39608	558	-0.36486	1.01833	3.25787
454.5	1.16724	2.62933	3.39381	559	-0.37644	1.01309	3.25452
455	1.16781	2.62962	3.39405	560	-0.38878	1.01146	3.25292
455.5	1.1683	2.6296	3.39369	561	-0.3991	1.00656	3.25133
456	1.16847	2.62981	3.39309	562	-0.4121	1.00372	3.25153
456.5	1.16887	2.62995	3.39238	563	-0.41624	1.00328	3.24992
457	1.16942	2.62983	3.39369	564	-0.42256	1.00095	3.24885
457.5	1.1698	2.6296	3.39082	565	-0.42985	0.99754	3.24814
458	1.17008	2.62968	3.38998	566	-0.43995	0.99619	3.24817
458.5	1.17029	2.62958	3.38747	567	-0.44292	0.99652	3.24725
459	1.17047	2.62954	3.38831	568	-0.44672	0.99415	3.24613
459.5	1.17071	2.62937	3.38616	569	-0.45342	0.99317	3.24628
460	1.17089	2.62939	3.38341	570	-0.45796	0.99321	3.24581
460.5	1.17125	2.62937	3.38197	571	-0.46231	0.99146	3.24636
461	1.17149	2.62918	3.38078	572	-0.46642	0.9894	3.2455
461.5	1.17179	2.62931	3.37874	573	-0.46814	0.98945	3.24504
462	1.17197	2.62937	3.37779	574	-0.46992	0.98844	3.24514
462.5	1.17237	2.62931	3.37683	575	-0.4755	0.98791	3.24445
463	1.17272	2.62925	3.37516	576	-0.47697	0.98738	3.2443
463.5	1.17302	2.62927	3.37217	577	-0.47964	0.98736	3.24461
464	1.1732	2.62892	3.37049	578	-0.48189	0.98763	3.24386
464.5	1.17353	2.62877	3.37205	579	-0.48072	0.98665	3.244
465	1.17391	2.62819	3.37205	580	-0.48398	0.9852	3.24437
465.5	1.17417	2.62794	3.37013	581	-0.48388	0.98539	3.24363
466	1.17463	2.62726	3.36822	582	-0.48798	0.98558	3.24448
466.5	1.17504	2.62695	3.36738	583	-0.48692	0.98522	3.24382
467	1.1753	2.62645	3.36595	584	-0.48795	0.98495	3.24325
467.5	1.17545	2.62614	3.36595	585	-0.48998	0.9852	3.24329
468	1.1756	2.62562	3.36571	586	-0.49286	0.98453	3.24367
468.5	1.17543	2.62548	3.36499	587	-0.49166	0.98507	3.24344
469	1.17574	2.62512	3.36344	588	-0.49615	0.98444	3.24345
469.5	1.17591	2.62496	3.362	589	-0.49549	0.98385	3.2436
470	1.17624	2.62467	3.362	590	-0.49527	0.98349	3.24283
470.5	1.17648	2.62465	3.36236	591	-0.49686	0.98344	3.24293
471	1.17657	2.6245	3.36236	592	-0.49664	0.98425	3.24323
471.5	1.17667	2.62415	3.36176	593	-0.49534	0.98307	3.24303
472	1.1769	2.62411	3.36105	594	-0.4989	0.98333	3.24369
472.5	1.17731	2.62431	3.36117	595	-0.50033	0.98326	3.24339
473	1.17794	2.62431	3.36117	596	-0.49962	0.9834	3.24329
473.5	1.17796	2.62429	3.35878	597	-0.49976	0.98307	3.24299
474	1.17818	2.62409	3.35758	598	-0.49927	0.98354	3.24309
474.5	1.17824	2.62386	3.35686	599	-0.50301	0.98335	3.24357
475	1.17823	2.62388	3.35614	600	-0.50147	0.98362	3.24288
475.5	1.17848	2.62375	3.35579	--	--	--	3.2431
476	1.17876	2.62386	3.35638	--	--	--	3.24283
476.5	1.17915	2.62373	3.35507	--	--	--	3.24271
477	1.17915	2.62351	3.35351	--	--	--	3.24271
477.5	1.17933	2.62346	3.3522	--	--	--	3.24288
478	1.17965	2.62351	3.3528	--	--	--	3.24265
478.5	1.17981	2.62365	3.35184	--	--	--	3.24288
479	1.18014	2.624	3.35196	--	--	--	3.24335
479.5	1.1804	2.62415	3.35052	--	--	--	3.24353
480	1.18055	2.62454	3.35017	--	--	--	3.24252
480.5	1.18062	2.62469	3.34861	--	--	--	3.24318
481	1.18061	2.62461	3.34837	--	--	--	3.24239
481.5	1.18101	2.62492	3.34897	--	--	--	3.24288
482	1.18129	2.62519	3.34957	--	--	--	3.24288
482.5	1.18165	2.62521	3.34933	--	--	--	3.24314
483	1.1819	2.62543	3.35029	--	--	--	3.24288
483.5	1.182	2.62572	3.34837	--	--	--	3.24334
484	1.18206	2.62587	3.3473	--	--	--	3.24361
484.5	1.18239	2.62591	3.3461	--	--	--	3.24302
485	1.18262	2.62626	3.34562	--	--	--	3.24261
485.5	1.18281	2.62703	3.34419	--	--	--	3.24288
486	1.18331	2.62728	3.34359	--	--	--	3.24274
486.5	1.18364	2.62784	3.34203	--	--	--	3.24281
487	1.18366	2.62877	3.34156	--	--	--	3.24338
487.5	1.18385	2.62958	3.34	--	--	--	3.2423
488	1.18409	2.63033	3.33905	--	--	--	3.24259
488.5	1.18434	2.63107	3.33905	--	--	--	3.24347
489	1.18453	2.63196	3.33821	--	--	--	3.24355
489.5	1.18474	2.63258	3.33725	--	--	--	3.24258
490	1.18493	2.63306	3.33689	--	--	--	3.24311
490.5	1.18497	2.63391	3.33534	--	--	--	3.24288
491	1.18512	2.63488	3.33689	--	--	--	3.24249
491.5	1.18538	2.6358	3.33713	--	--	--	3.24264
492	1.18567	2.63671	3.33773	--	--	--	3.2428
492.5	1.18601	2.63745	3.33952	--	--	--	3.24223
493	1.18647	2.63866	3.34036	--	--	--	3.24255
493.5	1.18671	2.63986	3.34108	--	--	--	3.24271
494	1.18686	2.6411	3.34096	--	--	--	3.24271
494.5	1.18719	2.6423	3.34275	--	--	--	3.24271
495	1.18714	2.64338	3.34371	--	--	--	3.24271
495.5	1.18741	2.64438	3.34299	--	--	--	3.24306
496	1.1877	2.64531	3.34239	--	--	--	3.24279
496.5	1.18787	2.64641	3.34419	--	--	--	3.2427
497	1.18815	2.64771	3.34371	--	--	--	3.24251
497.5	1.18816	2.64906	3.34502	--	--	--	3.24223
498	1.18841	2.65014	3.3467	--	--	--	3.24231
498.5	1.18884	2.65155	3.34837	--	--	--	3.24307
499	1.18882	2.6532	3.35076	--	--	--	3.24269
499.5	1.1893	2.6549	3.35387	--	--	--	3.24318
500	1.18943	2.65666	3.35734	--	--	--	3.24238
500.5	1.18982	2.65843	3.36033		--	--	3.24268
501	1.18975	2.66037	3.36224		--	--	3.24268
501.5	1.18964	2.66232	3.36726		--	--	3.24267
502	1.18999	2.6641	3.36954		--	--	3.24246
502.5	1.18997	2.66616	3.37217		--	--	3.24288
503	1.19003	2.668	3.37504		--	--	3.24299
503.5	1.19011	2.66985	3.37635		--	--	3.24288
504	1.19025	2.67233	3.3797		--	--	3.24255
504.5	1.19011	2.67457	3.38233		--	--	3.24232
505	1.18991	2.67671	3.38412		--	--	3.24288
505.5	1.18998	2.67894	3.3864		--	--	3.24346
506	1.18997	2.68141	3.38771		--	--	3.24265
506.5	1.18951	2.68381	3.39166		--	--	3.24217
507	1.18921	2.68634	3.39417		--	--	3.24264
507.5	1.18893	2.68854	3.39656		--	--	3.24264
508	1.18886	2.69136	3.39943		--	--	3.24325
508.5	1.18824	2.69318	3.40098		--	--	3.24288
509	1.18762	2.69496	3.39991		--	--	3.24275
509.5	1.18703	2.69685	3.40242		--	--	3.24224
510	1.18625	2.69832	3.4017		--	--	3.24378
510.5	1.18538	2.69931	3.39931		--	--	3.24326
511	1.1848	2.70029	3.39704		--	--	3.2425
511.5	1.18373	2.70068	3.39333		--	--	3.24225
512	1.18259	2.70101	3.38963		--	--	3.24212
512.5	1.18129	2.70016	3.38353		--	--	3.24326
513	1.17998	2.69907	3.37504		--	--	3.24301
513.5	1.17884	2.69757	3.3681		--	--	3.24288
514	1.17711	2.69492	3.35507		--	--	3.24199
514.5	1.17557	2.69159	3.34227		--	--	3.24212
515	1.17388	2.6874	3.32781		--	--	3.24275
515.5	1.17176	2.68176	3.30939		--	--	3.24381
516	1.1702	2.67559	3.29086		--	--	3.24181
516.5	1.16839	2.6681	3.26957		--	--	3.24154
517	1.16669	2.65923	3.24769		--	--	3.24342
517.5	1.16481	2.64918	3.22378		--	--	3.24274
518	1.16314	2.63777	3.19687		--	--	3.24288
518.5	1.1616	2.62533	3.1714		--	--	3.24302
519	1.16021	2.61157	3.14438		--	--	3.24373
519.5	1.15887	2.59638	3.1158		--	--	3.24375
520	1.15763	2.5798	3.08567		--	--	3.24274
520.5	1.15643	2.56194	3.05613		--	--	3.24288
521	1.15555	2.54295	3.02528		--	--	3.24318
521.5	1.1546	2.52324	2.99276		--	--	3.24258
522	1.15364	2.5025	2.96083		--	--	3.24365
522.5	1.15262	2.4808	2.93022		--	--	3.24179
523	1.15176	2.45852	2.90021		--	--	3.24177
523.5	1.15061	2.43533	2.86948		--	--	3.24272
524	1.14962	2.4116	2.84042		--	--	3.24239
524.5	1.14861	2.38771	2.81244		--	--	3.24272
525	1.1472	2.36317	2.78482		--	--	3.24288
525.5	1.1454	2.33832	2.75887
526	1.14341	2.31323	2.73699
526.5	1.14107	2.28817	2.71487
527	1.13851	2.2632	2.69466
527.5	1.13532	2.23831	2.67373
528	1.13168	2.21363	2.65484
528.5	1.12801	2.18892	2.63714
529	1.12342	2.16461	2.621
529.5	1.11819	2.14084	2.60594
530	1.11221	2.11798	2.5935
530.5	1.10517	2.09573	2.57963
531	1.09732	2.07415	2.5666
531.5	1.08826	2.05308	2.55559
532	1.07811	2.03279	2.54591
532.5	1.06717	2.01341	2.5385
533	1.05419	1.99526	2.5318
533.5	1.04033	1.97778	2.52642
534	1.02514	1.96121	2.52068
534.5	1.0087	1.94517	2.51518
535	0.99109	1.9297	2.51028
535.5	0.97244	1.91489	2.50776
536	0.95271	1.90121	2.5043
536.5	0.93218	1.88803	2.50095
537	0.9105	1.87553	2.49868
537.5	0.88852	1.86376	2.49748
538	0.86573	1.85269	2.49605
538.5	0.84262	1.84223	2.49605
539	0.81907	1.83251	2.49413
539.5	0.79551	1.82345	2.4927
540	0.77188	1.81531	2.49234
540.5	0.74821	1.80731	2.49126
541	0.72458	1.80001	2.49007
541.5	0.70113	1.79338	2.48851
542	0.67793	1.78714	2.4878
542.5	0.65522	1.78169	2.4872
543	0.63269	1.77645	2.48528
543.5	0.61036	1.7716	2.4854
544	0.58879	1.76741	2.48564
544.5	0.56767	1.76323	2.48433
545	0.54711	1.7595	2.48349
545.5	0.52714	1.7562	2.48481
546	0.50793	1.75297	2.48493
546.5	0.48938	1.75013	2.48397
547	0.47153	1.74735	2.48325
547.5	0.4545	1.74495	2.48337
548	0.43842	1.74292	2.48349
548.5	0.42271	1.74087	2.48241
549	0.40787	1.73904	2.4811
549.5	0.3939	1.73759	2.48122
550	0.38066	1.73618	2.4799
550.5	0.36807	1.735	2.47966
551	0.35621	1.7339	2.4799
551.5	0.34491	1.73289	2.47907
552	0.33439	1.73202	2.47895
552.5	0.32451	1.7314	2.47859
553	0.31536	1.73077	2.47955
553.5	0.3067	1.73032	2.48122
554	0.29847	1.72966	2.48134
554.5	0.29096	1.7293	2.48158
555	0.28401	1.72889	2.48146
555.5	0.27752	1.72841	2.48086
556	0.27155	1.72798	2.4811
556.5	0.26592	1.72756	2.4799
557	0.26071	1.72696	2.47823
557.5	0.25605	1.72665	2.47787
558	0.25188	1.72648	2.47847
558.5	0.24812	1.72634	2.47823
559	0.24465	1.72601	2.47763
559.5	0.24142	1.72576	2.47691
560	0.23847	1.72557	2.47632
560.5	0.2359	1.72545	2.4762
561	0.23367	1.7253	2.47668
561.5	0.23165	1.72532	2.47823
562	0.22975	1.72516	2.47751
562.5	0.22804	1.72503	2.47703
563	0.22646	1.72487	2.47656
563.5	0.22502	1.72483	2.47679
564	0.22379	1.72464	2.47691
564.5	0.22264	1.7246	2.47679
565	0.22166	1.72449	2.47644
565.5	0.22077	1.72454	2.4762
566	0.21991	1.72433	2.47656
566.5	0.21928	1.7242	2.47668
567	0.21859	1.72402	2.47632
567.5	0.21809	1.72381	2.47644
568	0.21756	1.72371	2.47572
568.5	0.21707	1.72379	2.47572
569	0.21673	1.72383	2.47644
569.5	0.21628	1.72377	2.47572
570	0.21591	1.72365	2.47548
570.5	0.21563	1.72356	2.47452
571	0.21531	1.72356	2.47428
571.5	0.21504	1.72342	2.47524
572	0.21472	1.72346	2.47464
572.5	0.21449	1.72346	2.47536
573	0.21428	1.72333	2.47488
573.5	0.21399	1.72315	2.4744
574	0.21385	1.72309	2.47548
574.5	0.2136	1.72273	2.47452
575	0.21352	1.72282	2.47536
575.5	0.21327	1.72278	2.47464
576	0.21318	1.72273	2.47369
576.5	0.21309	1.72263	2.47381
577	0.21306	1.72246	2.47309
577.5	0.21298	1.72246	2.47393
578	0.21296	1.72228	2.47416
578.5	0.21282	1.72219	2.47357
579	0.21269	1.72228	2.47381
579.5	0.21243	1.72215	2.47249
580	0.2124	1.72207	2.47309
580.5	0.21223	1.72188	2.47201
581	0.21189	1.7217	2.47094
581.5	0.21168	1.7217	2.47106
582	0.21159	1.72166	2.47082
582.5	0.21143	1.72176	2.47022
583	0.21133	1.72188	2.47034
583.5	0.2113	1.72197	2.47106
584	0.2112	1.72201	2.47141
584.5	0.21109	1.72207	2.47177
585	0.21096	1.72221	2.47237
585.5	0.21094	1.72217	2.47309
586	0.21077	1.72207	2.47273
586.5	0.2106	1.72215	2.47261
587	0.21051	1.72221	2.47321
587.5	0.21034	1.72207	2.47189
588	0.21019	1.72207	2.47201
588.5	0.21015	1.72199	2.47213
589	0.20993	1.72188	2.47165
589.5	0.20982	1.7218	2.47141
590	0.20969	1.72186	2.47153
590.5	0.20953	1.72178	2.47117
591	0.2094	1.72161	2.47141
591.5	0.20924	1.72137	2.47022
592	0.20924	1.72137	2.47153
592.5	0.20912	1.72114	2.47082
593	0.20898	1.72106	2.4701
593.5	0.20896	1.72091	2.46962
594	0.20887	1.72076	2.46926
594.5	0.20882	1.72074	2.4689
595	0.20882	1.72058	2.46974
595.5	0.20879	1.7205	2.46902
596	0.20869	1.72041	2.46926
596.5	0.20856	1.72025	2.46819
597	0.20854	1.72023	2.46831
597.5	0.20848	1.7201	2.46795
598	0.20844	1.71996	2.46783
598.5	0.20835	1.71983	2.46795
599	0.20832	1.71977	2.46771
599.5	0.20829	1.71975	2.46795
600	0.2082	1.71956	2.46699
600.5	0.20822	1.71946	2.46795
601	0.20819	1.71934	2.4689
601.5	0.20805	1.71923	2.46866
602	0.20792	1.71925	2.46926
602.5	0.20787	1.71911	2.46962
603	0.20781	1.71906	2.46962
603.5	0.2077	1.71877	2.46902
604	0.20757	1.71861	2.46759
604.5	0.20739	1.71846	2.46771
605	0.20728	1.71848	2.46699
605.5	0.20712	1.71834	2.46615
606	0.20712	1.71824	2.46615
606.5	0.20715	1.71817	2.46639
607	0.207	1.71797	2.46544
607.5	0.20693	1.71803	2.46627
608	0.20693	1.71801	2.46675
608.5	0.20686	1.71799	2.46699
609	0.20681	1.71784	2.46651
609.5	0.20669	1.71784	2.46651
610	0.20671	1.71778	2.46711
610.5	0.20657	1.71761	2.46639
611	0.20627	1.71714	2.46544
611.5	0.20619	1.71726	2.46615
612	0.20606	1.71712	2.46544
612.5	0.20602	1.71722	2.46603
613	0.20605	1.71716	2.46663
613.5	0.20602	1.71726	2.46759
614	0.20592	1.71706	2.46747
614.5	0.20577	1.71699	2.46711
615	0.20571	1.71706	2.46866
615.5	0.20584	1.71734	2.46998
616	0.20566	1.71708	2.46962
616.5	0.20564	1.71705	2.4695
617	0.20549	1.71697	2.46914
617.5	0.20531	1.71695	2.46807
618	0.2052	1.71695	2.46807
618.5	0.20519	1.71685	2.46771
619	0.2051	1.71672	2.46747
619.5	0.20506	1.71652	2.46663
620	0.20488	1.71639	2.46484
620.5	0.20482	1.71648	2.46436
621	0.20474	1.71633	2.46328
621.5	0.20469	1.71614	2.46316
622	0.20465	1.716	2.46304
622.5	0.20455	1.71592	2.46197
623	0.20447	1.71581	2.46209
623.5	0.20443	1.71585	2.46304
624	0.20439	1.71585	2.46352
624.5	0.20432	1.71558	2.46364
625	0.20423	1.7154	2.46376
625.5	0.20416	1.71536	2.46532
626	0.20404	1.71517	2.4646
626.5	0.20395	1.71498	2.4652
627	0.20385	1.71471	2.46508
627.5	0.2038	1.71476	2.46555
628	0.20369	1.71451	2.46364
628.5	0.20354	1.71448	2.46292
629	0.2035	1.71453	2.46269
629.5	0.20356	1.71453	2.46364
630	0.20341	1.7144	2.46221
630.5	0.2034	1.71446	2.46233
631	0.2032	1.71444	2.46077
631.5	0.20326	1.71465	2.46197
632	0.20326	1.71453	2.46137
632.5	0.20321	1.71476	2.46221
633	0.20309	1.71463	2.46197
633.5	0.20298	1.71476	2.46292
634	0.20293	1.71476	2.46161
634.5	0.20286	1.71482	2.46149
635	0.20271	1.71488	2.46197
635.5	0.20277	1.71492	2.46376
636	0.20249	1.71451	2.46269
636.5	0.20224	1.7143	2.46197
637	0.20213	1.71403	2.46209
637.5	0.20211	1.7139	2.46245
638	0.20198	1.71357	2.46041
638.5	0.20186	1.71347	2.46077
639	0.20187	1.71337	2.46077
639.5	0.20178	1.71316	2.46041
640	0.20159	1.71289	2.45946
640.5	0.20176	1.71303	2.46017
641	0.20178	1.71308	2.46017
641.5	0.20177	1.71306	2.46053
642	0.2017	1.71305	2.4597
642.5	0.20159	1.71297	2.4597
643	0.20156	1.71289	2.45958
643.5	0.2015	1.71281	2.46029
644	0.20146	1.71276	2.46017
644.5	0.20155	1.71281	2.45982
645	0.2014	1.71281	2.45898
645.5	0.20137	1.71281	2.45886
646	0.20123	1.71276	2.45814
646.5	0.20116	1.71266	2.45778
647	0.2013	1.7127	2.4597
647.5	0.20125	1.71272	2.46017
648	0.20125	1.71276	2.45982
648.5	0.20121	1.71281	2.46005
649	0.20108	1.71272	2.46017
649.5	0.20111	1.71272	2.46077
650	0.20095	1.71252	2.46113
650.5	0.20079	1.71231	2.45993
651	0.20087	1.71235	2.46077
651.5	0.20071	1.71223	2.4597
652	0.20063	1.71225	2.46029
652.5	0.20042	1.71198	2.46017
653	0.20026	1.71171	2.45874
653.5	0.20018	1.71162	2.4585
654	0.19997	1.71146	2.45814
654.5	0.19989	1.71146	2.4579
655	0.19991	1.71162	2.45874
655.5	0.19968	1.71146	2.4585
656	0.19961	1.71154	2.4585
656.5	0.19947	1.71133	2.45659
657	0.19946	1.71125	2.45563
657.5	0.19953	1.71142	2.45778
658	0.1996	1.71156	2.45826
658.5	0.19954	1.71131	2.45742
659	0.19966	1.71125	2.45826
659.5	0.19962	1.71107	2.45671
660	0.19964	1.71109	2.45575
660.5	0.19954	1.71088	2.45527
661	0.19949	1.71073	2.45551
661.5	0.1995	1.7108	2.45527
662	0.19942	1.71046	2.45372
662.5	0.19935	1.71042	2.4536
663	0.19946	1.71047	2.45431
663.5	0.19933	1.71034	2.45264
664	0.19941	1.71055	2.4536
664.5	0.19949	1.71073	2.45431
665	0.19953	1.71082	2.45491
665.5	0.19948	1.71078	2.45503
666	0.19947	1.71071	2.45491
666.5	0.19955	1.71094	2.45599
667	0.19936	1.71071	2.45551
667.5	0.19927	1.71076	2.45539
668	0.19927	1.71075	2.45587
668.5	0.19913	1.71038	2.45611
669	0.19902	1.71022	2.45647
669.5	0.19898	1.71009	2.45551
670	0.199	1.71001	2.45479
670.5	0.19891	1.70995	2.45527
671	0.19877	1.70974	2.45408
671.5	0.19884	1.70978	2.45491
672	0.1988	1.70991	2.45503
672.5	0.1987	1.7098	2.45443
673	0.19861	1.70982	2.45372
673.5	0.1985	1.70972	2.45252
674	0.19841	1.70991	2.45336
674.5	0.1983	1.70988	2.4542
675	0.19825	1.70991	2.45431
675.5	0.19819	1.70986	2.45515
676	0.19819	1.7098	2.45599
676.5	0.19817	1.70962	2.45539
677	0.19815	1.70974	2.45623
677.5	0.19821	1.7098	2.45635
678	0.19813	1.70961	2.45671
678.5	0.19815	1.7093	2.45539
679	0.1981	1.70924	2.4542
679.5	0.19807	1.70928	2.45348
680	0.19807	1.70937	2.45348
680.5	0.19796	1.70924	2.4518
681	0.19791	1.70914	2.45288
681.5	0.19785	1.70922	2.4524
682	0.19778	1.70908	2.4524
682.5	0.19784	1.70897	2.45073
683	0.1977	1.70877	2.44977
683.5	0.19769	1.70872	2.45097
684	0.1975	1.70862	2.45156
684.5	0.19737	1.70833	2.45025
685	0.19729	1.7085	2.45073
685.5	0.19712	1.7085	2.44893
686	0.1971	1.70848	2.45001
686.5	0.19701	1.70862	2.45073
687	0.19683	1.70874	2.45204
687.5	0.19677	1.70881	2.45312
688	0.19665	1.70883	2.45264
688.5	0.19677	1.70875	2.4518
689	0.1968	1.70895	2.45204
689.5	0.19679	1.70879	2.45085
690	0.19682	1.70848	2.45073
690.5	0.19678	1.70819	2.45025
691	0.19684	1.70802	2.44977
691.5	0.19695	1.70802	2.44965
692	0.19703	1.7081	2.44953
692.5	0.19709	1.70804	2.44786
693	0.19698	1.70781	2.44702
693.5	0.19706	1.70783	2.44786
694	0.19725	1.70804	2.44977
694.5	0.19714	1.70814	2.44905
695	0.19714	1.70841	2.44989
695.5	0.19714	1.70856	2.45037
696	0.19691	1.70819	2.44929
696.5	0.19685	1.70821	2.44917
697	0.19678	1.70812	2.44905
697.5	0.19702	1.70852	2.45192
698	0.19687	1.70845	2.45168
698.5	0.19655	1.70816	2.44965
699	0.19681	1.70843	2.45288
699.5	0.19664	1.70816	2.45037
700	0.19646	1.7079	2.44893
700.5	0.19644	1.70796	2.44941
701	0.19649	1.70783	2.45001
701.5	0.19642	1.7079	2.45085
702	0.19616	1.7076	2.4481
702.5	0.19623	1.70763	2.44762
703	0.19639	1.70771	2.4481
703.5	0.19628	1.70771	2.44869
704	0.1965	1.70796	2.44929
704.5	0.19653	1.70796	2.44941
705	0.19664	1.70819	2.45097
705.5	0.19665	1.70819	2.45216
706	0.19665	1.70819	2.45204
706.5	0.19658	1.70823	2.45312
707	0.19654	1.70821	2.45372
707.5	0.19637	1.708	2.45324
708	0.19626	1.70771	2.45156
708.5	0.19611	1.70758	2.45336
709	0.19612	1.70763	2.4542
709.5	0.19612	1.70761	2.45396
710	0.19592	1.7076	2.45156
710.5	0.19601	1.7075	2.45228
711	0.19594	1.70715	2.45061
711.5	0.19588	1.70694	2.45025
712	0.19588	1.70694	2.44941
712.5	0.19576	1.70682	2.44786
713	0.19582	1.70688	2.44618
713.5	0.19569	1.70694	2.44523
714	0.19552	1.70688	2.44343
714.5	0.19557	1.70632	2.44248
715	0.19535	1.7062	2.44224
715.5	0.19544	1.70657	2.44403
716	0.19539	1.70642	2.44308
716.5	0.19542	1.70634	2.44463
717	0.19534	1.70646	2.44583
717.5	0.19526	1.70622	2.44571
718	0.19528	1.70603	2.44606
718.5	0.19516	1.70572	2.44559
719	0.19515	1.70618	2.44714
719.5	0.1952	1.70638	2.44762
720	0.19519	1.70618	2.44774
720.5	0.19527	1.70646	2.44929
721	0.19516	1.70638	2.44929
721.5	0.19525	1.7063	2.44869
722	0.19516	1.70591	2.44618
722.5	0.19503	1.70588	2.44654
723	0.19517	1.70607	2.44798
723.5	0.19507	1.70599	2.44606
724	0.19497	1.70578	2.44594
724.5	0.19498	1.70562	2.44583
725	0.19477	1.70539	2.44547
725.5	0.19477	1.70549	2.44367
726	0.19451	1.70514	2.442
726.5	0.19443	1.70516	2.44403
727	0.19437	1.70504	2.4426
727.5	0.19431	1.70514	2.44236
728	0.19427	1.70499	2.44415
728.5	0.19449	1.70522	2.44463
729	0.19427	1.70516	2.44331
729.5	0.19445	1.70543	2.44319
730	0.19451	1.70524	2.44272
730.5	0.19462	1.70535	2.44331
731	0.19454	1.70564	2.44188
731.5	0.19464	1.70543	2.44248
732	0.19446	1.7052	2.44188
732.5	0.19438	1.70514	2.44128
733	0.19416	1.70491	2.44056
733.5	0.19417	1.70508	2.44152
734	0.19385	1.7047	2.43925
734.5	0.19365	1.70479	2.44104
735	0.19379	1.70512	2.44236
735.5	0.19363	1.70462	2.44296
736	0.19345	1.70446	2.44212
736.5	0.19348	1.70439	2.44212
737	0.19345	1.70425	2.44152
737.5	0.19364	1.704	2.44104
738	0.19351	1.70392	2.44009
738.5	0.19358	1.70396	2.44116
739	0.19366	1.70402	2.44224
739.5	0.19345	1.70373	2.44152
740	0.19354	1.70363	2.44236
740.5	0.19353	1.70402	2.44224
741	0.19379	1.7041	2.44487
741.5	0.19386	1.70416	2.44391
742	0.19356	1.70437	2.44391
742.5	0.1937	1.70458	2.44403
743	0.19356	1.70435	2.44379
743.5	0.19358	1.70414	2.44176
744	0.19356	1.70379	2.44212
744.5	0.19351	1.70416	2.4414
745	0.19355	1.70421	2.44164
745.5	0.19322	1.70383	2.43769
746	0.19325	1.70416	2.44116
746.5	0.1933	1.70427	2.44224
747	0.19334	1.70398	2.44248
747.5	0.19339	1.70433	2.44319
748	0.19319	1.70396	2.44152
748.5	0.19318	1.70462	2.44296
749	0.19325	1.70466	2.44319
749.5	0.19321	1.70445	2.44284
750	0.19323	1.70481	2.44391
750.5	0.19304	1.70466	2.442
751	0.19293	1.70435	2.44009
751.5	0.19285	1.70439	2.44021
752	0.19269	1.70414	2.43865
752.5	0.19253	1.70425	2.43925
753	0.19259	1.70381	2.43698
753.5	0.19241	1.70352	2.43734
754	0.19239	1.70348	2.43638
754.5	0.19248	1.70325	2.43757
755	0.19256	1.70309	2.43769
755.5	0.19286	1.70305	2.43841
756	0.19276	1.70273	2.43877
756.5	0.19298	1.70284	2.44116
757	0.19302	1.70255	2.4414
757.5	0.19269	1.7023	2.43997
758	0.19269	1.7024	2.43985
758.5	0.19272	1.70226	2.44044
759	0.19274	1.7024	2.44068
759.5	0.19269	1.70242	2.44104
760	0.19234	1.70226	2.4408
760.5	0.19246	1.70261	2.4414
761	0.19237	1.70218	2.43985
761.5	0.1924	1.70242	2.43961
762	0.19261	1.70259	2.44092
762.5	0.19266	1.70242	2.43925
763	0.19249	1.70276	2.44116
763.5	0.19232	1.70265	2.43985
764	0.19206	1.70226	2.43734
764.5	0.19212	1.70224	2.43626
765	0.19205	1.70209	2.43638
765.5	0.19187	1.70189	2.43351
766	0.19222	1.70236	2.43734
766.5	0.19207	1.7023	2.43829
767	0.19209	1.70244	2.43937
767.5	0.19226	1.70222	2.44009
768	0.19226	1.70189	2.43925
768.5	0.19227	1.70193	2.44032
769	0.1924	1.70228	2.44236
769.5	0.19208	1.70203	2.43817
770	0.19195	1.70242	2.43997
770.5	0.19163	1.70222	2.43865
771	0.19175	1.70242	2.43925
771.5	0.19187	1.70278	2.44056
772	0.19191	1.70267	2.43829
772.5	0.19201	1.70294	2.43817
773	0.19223	1.70321	2.43913
773.5	0.19199	1.70284	2.43781
774	0.19218	1.70294	2.43949
774.5	0.19239	1.70255	2.43877
775	0.19231	1.70228	2.43614
775.5	0.19236	1.70213	2.43506
776	0.19206	1.70137	2.43279
776.5	0.19179	1.70139	2.43243
777	0.19147	1.7011	2.43207
777.5	0.19138	1.7011	2.43088
778	0.19168	1.7018	2.43207
778.5	0.19181	1.70226	2.43459
779	0.19191	1.70246	2.43674
779.5	0.19179	1.70224	2.43817
780	0.19149	1.70199	2.43674
780.5	0.19154	1.70228	2.43805
781	0.19123	1.70201	2.43686
781.5	0.19138	1.70257	2.43781
782	0.19132	1.70222	2.43638
782.5	0.1911	1.70184	2.43554
783	0.19082	1.70157	2.43662
783.5	0.19065	1.70157	2.43387
784	0.1908	1.70172	2.43411
784.5	0.19107	1.70184	2.43399
785	0.19118	1.70176	2.43339
785.5	0.19146	1.70217	2.43542
786	0.19137	1.70186	2.43614
786.5	0.19136	1.70197	2.43769
787	0.19142	1.70176	2.43686
787.5	0.19145	1.70155	2.4347
788	0.19139	1.7017	2.43662
788.5	0.19119	1.70203	2.4347
789	0.19082	1.70207	2.43447
789.5	0.19083	1.70257	2.4371
790	0.19073	1.70228	2.43614
790.5	0.1909	1.70232	2.43698
791	0.1907	1.70226	2.43805
791.5	0.19064	1.70199	2.43865
792	0.19049	1.70172	2.43722
792.5	0.19033	1.7016	2.4371
793	0.19025	1.70108	2.43602
793.5	0.19049	1.70147	2.43901
794	0.19034	1.70124	2.43494
794.5	0.19045	1.70106	2.43578
795	0.1904	1.70101	2.43506
795.5	0.1906	1.70126	2.43518
796	0.19058	1.7012	2.43375
796.5	0.1908	1.70166	2.43279
797	0.19071	1.7016	2.43148
797.5	0.19119	1.70228	2.43435
798	0.19134	1.70207	2.43542
798.5	0.19155	1.70205	2.44032
799	0.19175	1.70244	2.44331
799.5	0.19186	1.70265	2.44606
800	0.19201	1.70265	2.44881
800.5
801
801.5
802
802.5
803
803.5
804
804.5
805
805.5
806
806.5
807
807.5
808
808.5
809
809.5
810
810.5
811
811.5
812
812.5
813
813.5
814
814.5
815
815.5
816
816.5
817
817.5
818
818.5
819
819.5
820
820.5
821
821.5
822
822.5
823
823.5
824
824.5
825
825.5
826
826.5
827
827.5
828
828.5
829
829.5
830
830.5
831
831.5
832
832.5
833
833.5
834
834.5
835
835.5
836
836.5
837
837.5
838
838.5
839
839.5
840
840.5
841
841.5
842
842.5
843
843.5
844
844.5
845
845.5
846
846.5
847
847.5
848
848.5
849
849.5
850
850.5
851
851.5
852
852.5
853
853.5
854
854.5
855
855.5
856
856.5
857
857.5
858
858.5
859
859.5
860
860.5
861
861.5
862
862.5
863
863.5
864
864.5
865
865.5
866
866.5
867
867.5
868
868.5
869
869.5
870
870.5
871
871.5
872
872.5
873
873.5
874
874.5
875
875.5
876
876.5
877
877.5
878
878.5
879
879.5
880
880.5
881
881.5
882
882.5
883
883.5
884
884.5
885
885.5
886
886.5
887
887.5
888
888.5
889
889.5
890
890.5
891
891.5
892
892.5
893
893.5
894
894.5
895
895.5
896
896.5
897
897.5
898
898.5
899
899.5
900
900.5
901
901.5
902
902.5
903
903.5
904
904.5
905
905.5
906
906.5
907
907.5
908
908.5
909
909.5
910
910.5
911
911.5
912
912.5
913
913.5
914
914.5
915
915.5
916
916.5
917
917.5
918
918.5
919
919.5
920
920.5
921
921.5
922
922.5
923
923.5
924
924.5
925
925.5
926
926.5
927
927.5
928
928.5
929
929.5
930
930.5
931
931.5
932
932.5
933
933.5
934
934.5
935
935.5
936
936.5
937
937.5
938
938.5
939
939.5
940
940.5
941
941.5
942
942.5
943
943.5
944
944.5
945
945.5
946
946.5
947
947.5
948
948.5
949
949.5
950
950.5
951
951.5
952
952.5
953
953.5
954
954.5
955
955.5
956
956.5
957
957.5
958
958.5
959
959.5
960
960.5
961
961.5
962
962.5
963
963.5
964
964.5
965
965.5
966
966.5
967
967.5
968
968.5
969
969.5
970
970.5
971
971.5
972
972.5
973
973.5
974
974.5
975
975.5
976
976.5
977
977.5
978
978.5
979
979.5
980
980.5
981
981.5
982
982.5
983
983.5
984
984.5
985
985.5
986
986.5
987
987.5
988
988.5
989
989.5
990
990.5
991
991.5
992
992.5
993
993.5
994
994.5
995
995.5
996
996.5
997
997.5
998
998.5
999
999.5
1000
1000.5
1001
1001.5
1002
1002.5
1003
1003.5
1004
1004.5
1005
1005.5
1006
1006.5
1007
1007.5
1008
1008.5
1009
1009.5
1010
1010.5
1011
1011.5
1012
1012.5
1013
1013.5
1014
1014.5
1015
1015.5
1016
1016.5
1017
1017.5
1018
1018.5
1019
1019.5
1020
1020.5
1021
1021.5
1022
1022.5
1023
1023.5
1024
1024.5
1025
1025.5
1026
1026.5
1027
1027.5
1028
1028.5
1029
1029.5
1030
1030.5
1031
1031.5
1032
1032.5
1033
1033.5
1034
1034.5
1035
1035.5
1036
1036.5
1037
1037.5
1038
1038.5
1039
1039.5
1040
1040.5
1041
1041.5
1042
1042.5
1043
1043.5
1044
1044.5
1045
1045.5
1046
1046.5
1047
1047.5
1048
1048.5
1049
1049.5
1050
1050.5
1051
1051.5
1052
1052.5
1053
1053.5
1054
1054.5
1055
1055.5
1056
1056.5
1057
1057.5
1058
1058.5
1059
1059.5
1060
1060.5
1061
1061.5
1062
1062.5
1063
1063.5
1064
1064.5
1065
1065.5
1066
1066.5
1067
1067.5
1068
1068.5
1069
1069.5
1070
1070.5
1071
1071.5
1072
1072.5
1073
1073.5
1074
1074.5
1075
1075.5
1076
1076.5
1077
1077.5
1078
1078.5
1079
1079.5
1080
1080.5
1081
1081.5
1082
1082.5
1083
1083.5
1084
1084.5
1085
1085.5
1086
1086.5
1087
1087.5
1088
1088.5
1089
1089.5
1090
1090.5
1091
1091.5
1092
1092.5
1093
1093.5
1094
1094.5
1095
1095.5
1096
1096.5
1097
1097.5
1098
1098.5
1099
1099.5
1100
1100.5
1101
1101.5
1102
1102.5
1103
1103.5
1104
1104.5
1105
1105.5
1106
1106.5
1107
1107.5
1108
1108.5
1109
1109.5
1110
1110.5
1111
1111.5
1112
1112.5
1113
1113.5
1114
1114.5
1115
1115.5
1116
1116.5
1117
1117.5
1118
1118.5
1119
1119.5
1120
1120.5
1121
1121.5
1122
1122.5
1123
1123.5
1124
1124.5
1125
1125.5
1126
1126.5
1127
1127.5
1128
1128.5
1129
1129.5
1130
1130.5
1131
1131.5
1132
1132.5
1133
1133.5
1134
1134.5
1135
1135.5
1136
1136.5
1137
1137.5
1138
1138.5
1139
1139.5
1140
1140.5
1141
1141.5
1142
1142.5
1143
1143.5
1144
1144.5
1145
1145.5
1146
1146.5
1147
1147.5
1148
1148.5
1149
1149.5
1150
1150.5
1151
1151.5
1152
1152.5
1153
1153.5
1154
1154.5
1155
1155.5
1156
1156.5
1157
1157.5
1158
1158.5
1159
1159.5
1160
1160.5
1161
1161.5
1162
1162.5
1163
1163.5
1164
1164.5
1165
1165.5
1166
1166.5
1167
1167.5
1168
1168.5
1169
1169.5
1170
1170.5
1171
1171.5
1172
1172.5
1173
1173.5
1174
1174.5
1175
1175.5
1176
1176.5
1177
1177.5
1178
1178.5
1179
1179.5
1180
1180.5
1181
1181.5
1182
1182.5
1183
1183.5
1184
1184.5
1185
1185.5
1186
1186.5
1187
1187.5
1188
1188.5
1189
1189.5
1190
1190.5
1191
1191.5
1192
1192.5
1193
1193.5
1194
1194.5
1195
1195.5
1196
1196.5
1197
1197.5
1198
1198.5
1199
1199.5
1200

## Sheet: Fig.3b
Wavelength (nm)	150K	180K	210K	240K	270K	300K	330K	360K	390K
450	106.194	96.4764	98.0074	108.528	49.6741	45.4526	50.596	37.5184	47.0393
451	142.988	108.056	93.813	79.6314	53.9744	37.7877	35.1627	44.407	35.0046
452	132.397	115.403	108.179	91.0814	71.7225	36.6802	42.7381	41.7422	33.1389
453	151.123	131.48	124.533	97.7413	65.4246	50.966	36.6662	44.9907	20.3181
454	158.825	143.269	131.605	108.731	95.362	60.0583	49.0344	21.862	24.4716
455	152.096	158.041	139.514	125.994	82.9223	49.5756	33.5699	35.093	29.3288
456	190.939	158.228	165.27	116.631	112.438	71.9385	48.5234	30.7695	43.2054
457	206.578	186.531	190.167	164.501	92.3282	59.5821	50.5225	52.8704	39.5104
458	238.826	248.159	209.084	149.221	115.006	80.6119	53.4505	27.7689	29.4349
459	275.825	255.305	225.54	204.527	139.79	82.9799	34.9452	43.1889	39.7738
460	319.052	281.278	284.857	215.948	146.914	89.991	46.9469	54.7822	32.2843
461	379.735	336.795	329.167	264.24	167.782	90.9354	44.9738	36.7918	22.3455
462	450.432	405.026	382.28	309.02	209.058	104.853	42.3942	41.4115	39.7912
463	464.344	442.723	414.794	328.839	200.57	123.28	70.8012	48.382	38.6372
464	549.165	529.46	503.075	378.753	251.28	152.957	72.6525	55.0999	27.5285
465	635.743	559.468	568.909	422.628	282.8	150.337	85.0628	46.4183	36.0535
466	773.141	652.093	656.763	454.274	292.478	168.211	95.0116	53.9113	33.525
467	830.046	780.736	691.084	563.385	361.516	205.682	78.1732	48.9102	28.7863
468	999.419	902.051	805.188	618.243	403.197	231.5	83.8759	58.2006	43.481
469	1125.69	963.821	844.592	680.558	432.533	241.329	97.0334	57.8617	43.3624
470	1194.16	1058.89	1005.14	789.532	469.46	238.212	119.283	57.1357	45.5149
471	1373.39	1183.95	1063.54	790.717	496.029	252.327	108.54	66.4753	49.3067
472	1437.24	1214.35	1181.2	860.592	611.333	332.001	134.09	67.7129	53.1922
473	1566.38	1382.64	1235.32	966.67	644.413	335.564	155.155	76.6924	67.0778
474	1637.31	1499.39	1291.41	1044.33	656.242	382.07	162.283	90.572	52.2679
475	1804.56	1497.47	1411.2	1128.61	759.733	404.25	146.929	101.269	56.8953
476	1817.37	1609.02	1544.87	1143.14	778.425	433.217	191.81	95.9321	62.9863
477	1947.88	1727	1600.8	1274.66	845.915	447.011	219.305	107.083	59.3311
478	1998.9	1802.82	1686.03	1356.91	920.172	509.885	234.57	119.608	71.822
479	2082.55	1879.76	1777.73	1394.72	999.715	575.201	242.307	117.123	84.115
480	2123.81	2018.54	1891.79	1560.4	1061.61	590.337	261.145	129.12	82.4554
481	2250.96	2101.8	1962.13	1590.51	1171.24	679.923	291.498	145.754	89.141
482	2311.51	2151.87	2148.7	1730.61	1227.95	694.167	326.93	154.923	92.5643
483	2408.29	2221.5	2244.37	1798.14	1290.3	766.617	348.19	166.82	74.9475
484	2571.18	2371.82	2194.11	1965.27	1437.88	771.695	363.289	201.045	112.314
485	2644.05	2387.79	2397.22	2047.13	1444.03	894.946	410.532	211.897	110.209
486	2650.95	2542.18	2505.79	2046.86	1589.03	955.746	440.891	237.858	106.154
487	2777.41	2579.36	2558.8	2249.91	1721.21	1103.75	521.674	247.988	113.779
488	2901.3	2807.78	2654.33	2429.66	1792.91	1181.23	545.87	267.438	164.118
489	2966.43	2749.56	2869.84	2592.65	1939.39	1251.3	586.671	297.693	152.897
490	3174.37	2894.25	2963.38	2591.66	2148.64	1267.64	673.285	305.671	145.246
491	3223.24	3101.86	3054.34	2922.66	2292.66	1514.82	676.603	325.184	177.722
492	3351.93	3333.99	3319.18	2971.07	2473.24	1559.16	769.615	349.958	181.087
493	3529.86	3490.89	3503.32	3255.41	2612.37	1684.93	827.736	381.578	190.236
494	3843.36	3709.02	3768.86	3438.56	2833.96	1861.56	893.946	389.729	216.679
495	4104.62	3932.35	3989.68	3717.77	2958.68	1982.45	938.938	467.966	216.849
496	4316.09	4243.94	4395.69	3938.09	3253.15	2196.63	1061.22	513.277	232.597
497	4794.31	4602.89	4701.36	4200.37	3433.05	2247.97	1116.35	568.319	251.831
498	5118.79	4868.46	5238.11	4587.17	3748.95	2439.29	1239.67	575.25	286.704
499	5604.85	5462.71	5592.12	5036.95	4000.25	2670.33	1371.35	614.993	328.646
500	5946.42	5772.64	5953.03	5456.95	4287.39	2877.69	1509.89	735.135	306.715
501	6397.2	6252.04	6489.11	5833.86	4680.57	3106.28	1579.26	738.999	361.153
502	6978.07	6913.06	7007.89	6203.64	5040.14	3406.44	1719.21	816.076	388.323
503	7523.02	7534.83	7651.02	6881.16	5452.68	3645.54	1776.15	815.007	404.474
504	8414.92	8111.94	8339.58	7503.52	5721.23	3925.59	1958.19	912.185	373.137
505	9129.9	8813.78	9141.24	8010.8	6216.12	4173.55	2079.66	912.182	454.185
506	10051.6	9852.5	10154.5	8865.58	6677.69	4378.83	2149.32	963.669	490.778
507	11244.2	10947.2	10866.2	9727.42	7294.95	4786.39	2419.92	1088.07	477.329
508	12428.8	12134.9	12167.3	10084.5	7750.44	5052.13	2388.62	1155.67	498.735
509	14119.6	13732.5	13379.6	11227.5	8360.4	5356.04	2620.63	1189.41	489.203
510	15441.3	14975.3	14466.1	11666.5	8994.42	5617.07	2715.52	1261.84	542.689
511	17541.7	16894.1	16043.9	12941.3	9273.52	5882.44	2917.78	1345.27	608.905
512	19673.2	18587	17189.8	13721.7	9689.85	6023.68	2936.44	1325.48	584.121
513	22393.1	20571.1	18706	14427	10097.6	6398.63	2985.65	1370.92	587.511
514	25148.4	22786.6	19884.2	15054.7	10300.8	6507.18	3137.72	1370.74	607.444
515	28632.3	24788.9	21532.5	15685.4	10885.8	6573.31	3142.1	1468.21	663.898
516	31611	27181.4	22533	16211.4	10974.4	6552.24	3066.23	1361.48	636.553
517	35990.1	29697.3	23633	16200.7	10947.4	6643.48	3244.09	1459.38	640.815
518	39528.6	31230.6	24227.3	16685.9	10932	6716.54	3203.21	1462.3	649.454
519	43628.8	33150.2	24891.9	16729.4	11159.5	6523.54	3126.39	1423.15	628.098
520	47440.2	34563.5	25075.7	16631.9	10947	6716.4	3273.91	1520.65	643.533
521	50872.2	35473.5	24806.1	16446.2	10820.8	6656.91	3295.83	1481.86	717.682
522	54014.2	35903.3	24620.3	16178.8	11054.8	6514.92	3244.2	1507.53	769.418
523	56507.7	36100.3	24192.6	15980.9	10763.5	6633.94	3249.54	1563.19	725.335
524	56606.1	35520.4	24151.5	16189.7	10722	6558.46	3387.99	1556.13	753.56
525	56954	34752.2	23877.7	15834.7	10745.2	6480.81	3350.35	1521.66	767.842
526	55931.4	34288.9	23890.8	15653.5	10732.8	6490.53	3210.21	1542.34	745.947
527	54280.5	33832.3	23244.6	15284	10705.5	6354.43	3252.64	1472.69	820.556
528	54319.4	33402.1	23022.3	15305	10474.1	6325	3177.81	1587.01	887.174
529	53414.9	33328.6	23076.6	15095.2	10288.4	6342.1	3184.14	1631.27	895.046
530	52868.2	32384.1	22269.4	14789.5	10100.1	6169.57	3238.27	1529.99	796.315
531	51611.1	31604.3	21820.2	14546.3	9858.49	6026	3225.99	1500.26	923.026
532	50283.6	30066.1	20609.9	13959.8	9642.89	5909.25	3041.11	1606.08	912.442
533	47354.9	28778.2	19877.8	13178.2	9226.04	5630.41	3083.18	1495.97	906.697
534	44512.1	26837.2	18319	12440.4	8917.07	5396.44	2884.53	1511.56	944.6
535	40521.6	24821.5	17058.6	11821.7	8428.87	5307.5	2744.88	1478.85	949.76
536	37075.2	22979.8	16410.3	11043.4	8048.95	5102.68	2697.45	1418.45	971.538
537	33813.2	21151.1	14941.8	10317.2	7483.14	4769.23	2676.68	1418.02	984.74
538	29901.7	18734	13484.5	9594.54	7128.07	4546.24	2409.04	1314.34	992.787
539	27462.1	17156.7	12344.5	8843.36	6405.17	4300.72	2503.45	1341.84	944.363
540	24611.9	15267.8	10812.7	8060.9	5975.24	4015.97	2313.64	1317.39	905.881
541	21902.9	13826	10027.4	7203.19	5446.91	3649.19	2171.92	1158.12	974.491
542	19891.1	12394	8858.94	6745.54	5110.26	3412.04	2065.72	1176.22	928.206
543	17719.4	11264.8	8303.13	6260.64	4604.6	3256.22	2001.91	1114.35	885.184
544	15547.2	9875.35	7455.87	5541.49	4290.04	3159.52	1702.2	1160.26	910.724
545	14209	8884.67	6743.88	5121.85	4110.5	2819.06	1604.98	1063.26	879.195
546	12692.2	8352.17	6112.01	4541.39	3630.05	2621.68	1595.37	975.12	900.738
547	11799.7	7358.02	5601.04	4110.81	3295.02	2415.98	1432.57	908.535	860.529
548	10257.8	6583	4937.28	3725.36	3083.78	2115.73	1370.31	794.733	812.37
549	9636.63	5984.15	4418.04	3432.23	2802.19	2063.09	1275.15	846.572	820.458
550	8565.47	5484.93	3895.18	3023.93	2546.73	1874.27	1193.53	762.971	827.191
551	7848.54	4840.47	3665.52	2795.42	2392.4	1685.86	1152.32	768.005	830.568
552	7343.08	4430.87	3211.4	2676.73	2170.6	1527.83	1092.62	736.384	828.448
553	6905.14	4103.12	3061.99	2360.47	1925.89	1439.36	936.826	655.715	763.081
554	6382.34	3705.02	2711.2	2120.95	1773.64	1312.55	917.024	725.504	780.688
555	5750.75	3561.94	2613.89	1986.73	1694.59	1257.65	852.476	614.03	798.283
556	5420.16	3160.56	2449.94	1834.64	1538.34	1163.47	779.373	552.779	768.624
557	5026.46	2949.92	2216.11	1663.98	1351.34	1080.92	769.509	509.506	767.269
558	4736.99	2704.44	2018.9	1580.79	1251.07	1039.77	646.322	524.648	792.45
559	4446.98	2603.23	1913.21	1410.28	1201.29	890.841	658.078	471.155	699.926
560	4204.84	2610.07	1677.91	1316.18	1089.78	838.291	598.708	495.588	694.074
561	3871.41	2331.08	1606.98	1293.35	1008.61	738.763	610.72	400.935	822.068
562	3823.32	2226.08	1484.96	1173.43	965.292	728.964	512.365	384.191	677.688
563	3539.81	2016.29	1392.04	1068.9	837.275	689.713	539.782	376.388	716.147
564	3465.36	1892.93	1305.61	978.914	768.928	658.552	452.564	355.787	676.402
565	3223.37	1851.86	1297.6	1006.54	816.863	607.8	507.474	351.808	674.276
566	3121.03	1842.27	1201.48	831.356	754.246	606.644	432.024	355.703	656.198
567	2918.06	1652.64	1176.52	893.012	664.157	514.905	454.181	298.636	585.509
568	2749.22	1513.01	1116.56	791.202	659.043	517.758	393.903	290.377	691.284
569	2558.64	1543.68	1050.43	773.763	634.725	506.062	361.37	309.067	616.03
570	2586.24	1524.93	1024.48	701.327	539.157	526.765	290.811	274.736	642.197
571	2406.71	1466.3	1036.52	671.467	591.175	476.39	288.903	254.071	652.605
572	2382.94	1374.58	999.253	647.053	479.639	444.123	338.154	289.117	658.223
573	2299.43	1378.55	977.18	660.729	542.424	374.365	293.21	211.812	618.562
574	2075.08	1250.72	864.256	590.814	437.213	392.846	291.488	246.21	647.641
575	2073.48	1198.27	899.501	629.386	418.451	438.957	289.909	229.645	620.156
576	2101.15	1253.07	770.798	583.35	420.01	350.304	265.128	179.903	660.594
577	1967.45	1188.73	803.067	514.921	431.03	341.931	280.354	209.587	606.19
578	1912.16	1098.07	754.897	604.188	410.88	285.375	232.606	196.905	591.78
579	1901.34	1073.46	824.964	526.728	386.795	333.444	255.109	202.403	568.474
580	1791.06	1133.22	721.044	538.359	408.996	343.505	210.51	183.185	598.886
581	1839.7	1116.62	724.376	516.009	400.315	308.088	241.382	189.645	610.715
582	1626.56	1029.03	722.312	490.488	387.056	273.05	233.565	185.909	642.759
583	1803.61	1090.68	771.204	524.86	342.522	297.432	224.556	194.74	582.799
584	1677.28	956.414	667.706	519.74	338.137	309.042	203.698	186.056	608.788
585	1600.66	880.69	693.93	469.378	344.474	279.285	230.157	189.168	605.431
586	1500.75	988.289	718.191	455.625	316.227	292.599	189.81	205.827	641.874
587	1504.3	1014.32	670.265	420.352	380.071	228.514	188.226	182.906	588.67
588	1526.16	889.051	629.244	419.527	329.812	250.199	186.455	180.99	648.464
589	1554.21	987.23	633.538	400.612	330.202	305.138	172.107	161.773	578.158
590	1449.02	955.589	629.614	491.943	347.066	233.605	173.837	191.391	530.608
591	1498.31	955.685	588.543	357.087	364.733	233.818	181.565	182.047	626.596
592	1322.33	919.22	651.24	446.546	279.513	242.622	183.897	178.717	553.169
593	1377.11	787.34	558.31	407.691	257.409	225.463	175.537	155.477	556.315
594	1314.98	815.331	604.186	399.327	281.508	229.568	179.859	145.8	535.828
595	1306.55	776.923	618.654	420.157	257.043	220.391	166.917	145.501	582.824
596	1323.09	801.775	531.764	439.773	267.954	187.147	202.705	150.755	540.628
597	1202.65	798.571	583.666	377.08	271.354	195.154	192.986	168.536	530.329
598	1267.51	861.872	574.815	377.468	285.855	200.75	140.317	148.059	624.581
599	1226.35	805.56	500.473	387.327	276.998	215.324	125.142	145.76	577.675
600	1316.65	731.933	624.935	439.263	328.878	209.824	145.241	136.855	588.47

## Sheet: Fig.3c
Wavelength (nm)	150K	180K	210K	240K	270K	300K	330K	360K	390K	420K
450	120.781	80.8733	-80.5209	-80.6425	-40.4707	26.9124	94.5112	-40.2469	-94.9917	-54.7355
451	0	-13.4693	-40.3536	-26.7498	-40.5304	67.3238	-40.4895	-13.458	13.5788	-54.7884
452	53.3969	13.3985	-40.1214	-53.6479	-40.3715	0	-13.489	40.1349	-26.9916	-68.3451
453	-13.3071	40.1026	40.042	-80.1647	0	26.744	-26.8479	13.2672	13.4466	-40.7881
454	53.1249	66.1724	26.558	92.3782	0	26.5446	66.7992	-52.8494	0	26.9338
455	13.1299	39.5951	-52.6605	-78.7396	66.103	0	0	13.0948	13.2474	-40.0943
456	65.3104	0	39.2519	-39.1338	79.0741	170.12	0	117.855	-39.6174	-39.9965
457	117.034	91.1947	51.9888	-25.9075	-26.1966	0	104.345	-51.8497	52.5354	-52.849
458	-12.8639	25.8056	38.6759	-38.624	116.144	38.6953	0	25.7321	0	-65.6939
459	63.8934	0	0	50.9951	-38.5558	25.6261	12.8736	139.932	129.063	-65.0823
460	12.6843	50.8564	-63.3895	-88.4932	-25.5398	63.5065	25.5657	-12.6588	64.0331	0
461	126.157	63.1953	62.8044	-75.5421	151.975	62.9412	-12.6881	-12.584	-50.9937	-25.6054
462	100.206	100.155	87.5037	62.4295	37.799	87.4745	37.8182	-12.5089	75.6491	25.4875
463	74.7172	137.073	49.7781	-12.3988	112.719	124.195	-12.4906	86.9512	-12.5731	50.6786
464	111.503	24.7659	123.581	111.185	37.2362	147.851	-24.8701	37.1177	-25.1027	-12.5855
465	85.9665	148.313	123.407	24.603	37.0284	-12.3283	0	49.1977	0	-87.8452
466	122.677	98.4554	73.73	24.4699	135.741	73.9659	135.902	98.0105	37.3033	-12.4938
467	110.297	110.039	73.507	73.0654	73.6925	110.39	12.3382	97.7795	49.52	-49.7479
468	85.5587	256.031	109.728	48.6944	270.215	85.645	0	48.6618	-37.0476	-24.7741
469	121.719	146.087	206.818	97.4241	147.124	97.6207	0	-24.3071	-24.6748	0
470	267.581	73.1731	133.745	181.892	73.3088	73.247	170.823	-24.2117	36.8345	86.6669
471	133.251	267.577	84.9525	84.6968	134.149	48.5199	73.1847	84.796	-61.4534	12.3368
472	96.8531	303.428	157.149	120.844	207.166	169.891	0	72.7617	98.1519	-49.3019
473	338.504	206.731	145.243	253.963	158.328	278.85	60.8648	108.878	98.1945	0
474	325.972	267.215	327.066	265.518	279.927	254.385	109.5	144.78	86.0947	-98.7303
475	326.531	242.891	254.394	278.016	230.825	242.484	97.1402	120.796	-12.2705	0
476	385.965	230.127	314.489	193.467	280.219	206.145	109.743	108.771	122.703	-61.7184
477	423.417	376.6	351.536	205.969	377.233	328.503	280.448	97.0242	-12.2181	24.6568
478	389.49	402.269	291.335	303.018	427.944	365.884	208.773	206.121	86.2721	24.599
479	438.55	524.262	341.323	376.819	564.816	354.464	355.839	169.949	122.994	-74.4003
480	451.991	695.61	379.267	256.063	567.067	636.831	529.726	353.374	135.948	24.8824
481	562.66	503.779	379.502	597.554	640.231	562.283	651.336	146.438	185.904	24.8928
482	454.793	529.878	453.576	651.898	913.111	825.901	541.927	377.998	99.0652	74.9068
483	331.625	567.172	540.516	665.698	692.329	1094.78	770.266	306.241	174.492	75.1776
484	543.615	694.319	778.489	677.814	792.041	877.786	945.631	382.489	199.687	25.1784
485	694.187	670.406	572.143	1051.38	1095.64	1288.12	1061.33	519.769	225.36	113.217
486	572.4	999.667	708.922	1022.77	1162.7	1618.47	1274.79	644.683	138.715	113.61
487	613.585	824.523	1049.04	1235.75	1593.26	1524.88	1333.17	810.536	393.14	114.002
488	765.008	1019.59	1142.77	1568.69	1749.67	2260.05	1593	801.825	265.904	229.667
489	983.075	909.897	1401.34	1519.92	2389.28	2341.5	2054.53	1230.81	241.78	217.657
490	1025.75	1092.55	1098.78	2151.01	2881.79	3212.51	2399.86	1198.42	448.493	269.875
491	1132.08	1109.24	1144.61	2124.95	3505.63	4319.73	3178.46	1445.72	528.876	129.7
492	1151.53	1344.35	1622.75	2715.26	4647.41	4462.36	3728.6	1608.09	660.618	363.742
493	1295.86	1736.45	2238.47	2952.46	4640.66	5210.23	4392.45	1859.15	506.743	340.193
494	1332.34	1672.03	2378.11	3640.44	6292.16	7018.04	5201.06	2605.94	886.603	392.811
495	1621.64	2372.63	2647.85	4971.69	6831.86	7891.87	5775.72	2677.81	893.851	447.914
496	2202.97	2201.73	3160.9	5367.86	8219.27	10431.1	6578.04	3064.84	1371.51	558.514
497	2240.49	2901.91	4468.22	6531.46	9311.86	11633.4	7874.88	3534.06	1087.11	589.718
498	2540.68	3174.88	5182	8543.22	12342.1	14428.5	9137.28	4436.32	1201.84	552.753
499	2822.24	3975.74	5655.83	10196	14737.3	17439.4	11225.5	5687.09	1840.79	866.392
500	3677.39	5341.83	7480.15	12465.9	17450.1	20242.5	14196.4	6024.08	1989.42	856.825
501	4387.87	6366.88	9551.59	14670.9	22750.4	25235.5	16619.1	7615.04	2358.62	1014.75
502	4806.54	7252.6	11110.8	19771.6	26687.1	29783.1	19194.6	8773.33	2472.08	1058.94
503	5891.68	8272.12	15121.6	22547.9	33321.2	35281.3	22662.9	10344.8	2963.96	1269.38
504	7585.42	11429.7	17408.6	29197.7	39602	42239.5	27607.1	11517.3	2911.87	1464.9
505	8694.63	13233.7	22584.4	35104.9	48730.2	50789.4	31933.9	12634.5	4145.55	1452.43
506	10511.1	17003.7	28337.9	45264.2	58758.7	63241.4	36523.9	15776.1	3899.73	1577.5
507	14269.6	20950.9	37184.4	54756.3	72739	72522.7	41833.6	16913	5034.59	2153.44
508	17287.9	27835.5	45613	69098.7	90029.6	88342.5	49393.8	19126.6	5391.04	2402.13
509	21693.7	36427.2	58175.5	83843.7	106817	107971	57047.6	22250.6	5738.44	2551.28
510	28288.6	44612.2	74493.8	104942	129054	130784	68918.4	25556.4	6735.79	2551.01
511	36200.9	59351.4	95028.1	129995	156425	149407	77720.2	29362.2	6651.48	2241.09
512	48036	77970.7	116009	158148	186431	173788	90377	31641	8228.62	2862.2
513	61941.5	97384	145646	191448	216020	202526	98234.7	35043.1	8832.61	3051.8
514	82681.2	130662	185738	225720	248855	229114	113643	38982.2	9771.75	3502.46
515	110014	161761	228653	270902	283611	257966	122414	43322	11135.8	3699.67
516	147774	208556	276175	311152	323852	289234	130991	46553.8	10699.6	4097.53
517	196376	259919	333135	351586	353529	314608	142424	48301.3	11519.3	4273.19
518	251538	323103	391309	398815	388436	333206	150641	50992.1	12266.6	4000.29
519	321330	388475	438874	426840	412586	350947	160254	55066.5	12605.2	4608.52
520	408296	450797	487877	458877	432842	374037	167996	55751.7	13878.1	5105.8
521	498740	514288	515847	480056	449594	381336	172171	56799.9	14262.7	4520.1
522	591303	562370	552766	490386	451479	394781	177666	58881.7	14816	4586.69
523	666496	596627	555361	495538	450879	389177	176897	59404.2	14528.1	4915.68
524	716353	616678	563466	494285	446947	384057	173810	60402.3	15128.6	5021.31
525	770829	628057	569140	486183	435297	381245	172823	58492.8	16218.9	5279.71
526	784830	624381	548508	470017	426415	365314	170167	57478.2	14919.1	4815.46
527	784628	606479	526696	452169	406696	355087	164694	55696.5	14955.6	5200.92
528	746753	572045	498569	418433	386560	336856	165115	55656.7	15271.4	4753.66
529	692433	528682	461539	394414	362355	317296	150340	53489	15920.3	4453.66
530	621426	482390	425058	368776	337648	298321	147126	50533.1	15321.9	4299.33
531	545576	430878	381387	332616	315177	284834	138118	49407	14079.2	4292.15
532	484081	383840	343176	305300	289198	266096	132733	46742.8	14338.9	4281.73
533	416346	333241	303036	270512	259670	234860	120939	46810.5	13562.7	4000.89
534	345786	281749	262163	242188	235255	220704	114041	41777.8	12864.7	4246.45
535	292742	238896	227016	213615	213105	200446	106774	39600.4	12052.1	3744.87
536	240718	204889	192251	189451	190435	181107	97260.9	37750.1	11340.4	3466
537	197907	168676	167894	165491	170550	164667	91690.4	34532.1	10953.3	3836.29
538	159255	142245	139538	144557	149720	147266	83379.9	33181.4	10473.5	2809.09
539	132950	117006	119628	123920	136391	132968	75754.9	29683.9	8640.1	2488.92
540	109777	99308.9	103327	108323	122856	120636	68416.5	27256.4	8038.78	2900.15
541	90798.5	84187.6	88393.6	93474.2	104009	106260	61927.6	25868.7	8390.65	2611.26
542	72678	70815.3	77499.3	82492.9	96419.9	97958.4	58407.9	24501.5	7916.73	2674.36
543	62505.1	58622.1	65234.9	74918.8	82429.8	84884.6	52627	22098	7408.57	2418.05
544	49342.8	50120.1	53971.7	63464.4	72711.7	75606.3	47590.2	19811	6692.73	1872.6
545	43452.6	43217.5	48425	54471.7	64958.7	68647.4	43538.2	17808.6	6642.86	2084.98
546	35028.4	33525.7	41537.6	48298.9	57673.5	58606.5	40465.6	16740	5994.72	2040.53
547	28511	30287.6	35109.7	41968	47806.9	54338.7	36432.6	15719.1	5332.22	2038.23
548	24408.6	24559.6	29901.4	36783.5	43662.1	47662.7	31129.2	13979.3	4472.82	1451.52
549	19664.8	22205.4	26445.4	31414.4	38848.3	43370.2	29303.7	13532.9	4060.29	1310.2
550	16265.3	18859.3	21955.4	26847	33465.9	36238.1	26655.2	11215.1	4354.7	1419.74
551	14768.1	15308	19223.5	22719.5	29207	33900.1	23664.6	11060.1	3607.41	1109.6
552	11421.8	13148.1	15007.4	22467.2	26188.2	28573.1	22268.5	10229	3872.46	671.571
553	10329.5	11484.2	13530.9	17473.4	23631.9	26454.4	20324.3	8099.42	3382.57	1214.06
554	8438.68	8982.65	12733.8	16204.7	20036.1	23706.4	17809.3	8974.66	3222.08	1494.98
555	6406.4	8297.88	10445.1	13817.7	17678.4	20411.2	15684.9	7422.22	2597.63	1194.62
556	6581.79	6653.21	9336.31	11941.1	16482.2	18787.9	14935.7	6697.77	2739.9	675.583
557	5107.52	5424.99	7020.6	9743.38	14710.4	15571.2	12170.2	6644.31	2354.6	959.607
558	4679.64	4640.4	5929.27	9259.62	12946.4	15201.8	11534.8	6135.57	2212.9	861.428
559	3441.89	3712.73	6173.12	7791.28	10822.1	13834	11274.6	5976.87	2319.73	607.962
560	2713.52	2996.5	4487.71	7079.37	10949.7	11833.1	10061.6	5178.99	1926.73	704.1
561	2700.64	2758.98	3627.52	6337.28	8259.22	10847.9	8792.11	4580.1	1963.35	710.383
562	2387.34	2484.48	3933.62	4498.96	8301.96	9632.33	8074.12	4130.02	1294.07	492.864
563	1824.13	2246.04	3251.66	4483.82	7245.59	8353.11	7864.71	3371.14	1936.83	316.911
564	1792.25	2070.08	2806.48	4295.64	6741.5	8049.91	6523.58	3773.18	1317.89	228.385
565	1357.31	1681.33	1954.3	3337.99	5363.68	6732.1	5783.68	2962.47	1029.87	831.774
566	1259.8	1494.37	2280.23	3070.11	4306.42	6524.83	5804.28	2397.44	1225.49	327.147
567	1411.43	1254.09	1995.24	2835.55	3749.12	5354.8	5282.47	2727.57	1383.94	400.531
568	983.798	1198.64	1516.69	2548.48	3786.48	5778.74	5323.45	2400.96	947.771	403.556
569	754.079	1017.38	1368.37	1768.55	3258.36	4519.04	4217.13	1882.68	646.194	527.963
570	476.118	862.06	907.966	2195.65	2616.73	4081.74	3683.98	1878.78	964.989	363.659
571	576.438	725.153	841.905	1611.92	2391.4	3496.67	3509.63	1801.37	755.041	343.666
572	754.637	902.513	779.373	1382.92	2347.18	3382.56	3083.27	1989.47	813.556	222.749
573	442.142	566.858	590.413	1030.11	1925.95	2606.78	2577.91	1771.24	719.935	224.874
574	621.692	423.319	544.439	937.575	1273.81	2330.91	2728.44	1685.91	703.975	227.668
575	150.527	578.863	351.17	774.474	1714.88	2111.98	1992.29	1225.81	404.866	407.138
576	253.679	455.704	606.995	555.297	1779.04	1995.69	2238.76	1442.58	332.743	154.7
577	179.423	385.06	331.322	714.094	1364.45	2299.14	2338	1303.72	646.771	104.35
578	233.733	672.06	181.517	697.674	1246.58	1728.37	1818.23	1422.38	783.202	316.01
579	52.2297	340.577	104.6	677.171	1048.28	1697.46	1730.25	652.871	318.393	266.781
580	105.586	397.079	315.806	369.551	875.485	1396.44	1620.23	738.237	133.866	242.609
581	319.072	454.447	239.704	133.058	671.234	1598.29	1151.42	823.856	378.251	-81.5799
582	269.939	162.29	324.199	620.444	841.328	944.629	1138.71	538.433	354.79	-27.5297
583	435.502	0	136.186	217.025	549.344	819.586	1502.83	516.036	303.112	110.994
584	137.582	110.38	273.788	164.988	635.649	851.869	1132.16	631.82	335.083	251.826
585	444.679	222.9	83.2656	333.007	474.698	748.264	1281.67	803.556	197.358	85.0155
586	0	140.788	56.2208	168.127	366.603	760.511	930.452	729.647	200.505	342.552
587	85.0795	199.186	170.444	28.303	456.048	538.387	598.361	765.972	432.861	115.864
588	257.825	430.573	344.805	199.662	431.877	976.457	575.642	516.082	204.048	-146.022
589	260.317	57.9549	174.069	115.716	204.418	608.527	726.262	289.775	234.651	88.4892
590	379.18	206.17	58.5112	174.89	294.38	555.578	732.617	438.394	475.332	29.83
591	177.367	207.24	59.0728	235.7	89.3716	445.505	594.707	531.833	89.7198	30.162
592	89.4129	330.163	269.363	208.909	330.775	569.803	662.667	298.143	-60.5182	-30.4449
593	120.828	151.695	60.5153	181.212	365.051	363.153	515.591	393.152	61.3383	-30.7843
594	60.9944	183.69	0	30.5483	0	244.059	644.43	366.273	92.7483	31.0848
595	216.036	248.438	92.5868	-30.8416	217.237	247.437	216.617	154.027	93.7334	94.4382
596	217.993	31.3148	31.2098	0	629.154	218.762	345.043	279.296	157.608	63.5924
597	-31.457	0	189.344	-31.478	254.164	379.196	538.461	440.398	222.958	-96.3035
598	63.5959	223.295	-159.256	31.8246	258.271	31.9315	509.791	414.831	291	-193.934
599	290.041	485.193	-32.1675	96.4702	389.663	418.457	323.571	353.487	32.6929	0
600	64.9009	196.013	-64.9118	-162.334	0	260.474	523.493	389.275	-98.4868	-33.137

## Sheet: Fig.3d
Wavelength (nm)	150	180	210	240	270	300	330	360	390	420
450	282.347	260.558	238.489	54.3713	238.618	185.063	162.496	140.64	118.938	273.304
451	315.412	250.121	250.325	151.979	184.447	76.1857	86.728	162.769	119.058	239.929
452	335.274	248.617	259.602	194.702	270.419	173.75	97.2192	108.197	118.264	119.227
453	376.544	440.855	291.304	129.031	171.971	150.76	226.11	204.409	53.7556	97.3257
454	310.158	341.319	394.437	277.247	288.768	117.966	171.145	149.752	117.044	171.191
455	488.775	169.687	243.464	339.741	138.301	106.255	158.931	127.265	105.583	245.452
456	316.982	326.575	327.149	253.585	274.904	126.758	137.099	136.951	136.858	201.849
457	356.684	429.828	367.274	147.369	242.04	136.287	241.156	198.731	83.6199	179.338
458	416.088	530.153	353.77	314.363	240.128	146.066	187.443	124.305	82.514	198.826
459	518.922	361.083	288.71	279.495	155.592	175.573	248.171	154.834	174.322	176.482
460	492.124	275.625	510.761	184.772	287.423	308.288	153.851	102.097	122.384	165.093
461	397.131	406.487	428.26	305.651	305.237	244.024	254.536	152.371	91.2129	235.578
462	324.633	413.744	484.318	384.249	292.727	222.732	182.111	262.481	211.803	244.372
463	512.704	391.273	392.227	271.652	401.958	231.816	179.931	170.187	170.164	192.048
464	480.322	538.828	368.998	269.779	399.078	140.532	269.196	279.96	188.848	270.842
465	437.804	476.508	536.651	358.592	309.039	289.729	396.501	317.801	218.34	210.09
466	445.701	564.25	523.591	406.689	474.965	198.009	296.733	266.448	78.8624	159.551
467	613.612	495.991	443.918	327.354	424.763	277.755	414.044	266.531	206.826	148.717
468	719.338	629.63	463.136	443.668	354.31	365.289	355.272	284.34	98.207	326.241
469	590.81	560.129	519.907	461.924	293.81	265.937	363.79	392.542	107.658	167.783
470	667.774	626.202	539.673	509.202	527.93	412.505	362.611	362.317	117.27	216.338
471	737.917	598.058	579.078	509.475	526.93	498.597	332.488	391.374	273.888	177.172
472	733.029	663.357	685.643	500.15	449.773	507.615	419.872	351.473	194.632	186.761
473	536.659	692.872	594.481	529.046	616.217	604.879	674.083	477.792	184.742	284.117
474	751.667	812.546	674.21	578.377	481	499.072	603.2	371.254	223.196	304.306
475	968.037	537.216	819.921	617.78	626.395	547.058	537.58	506.134	194.457	294.581
476	883.373	890.406	565.368	794.604	625.966	676.242	743.032	682.617	262.586	186.642
477	794.093	877.925	843.225	757.237	686.904	775.115	909.764	671.809	273.871	225.758
478	984.028	952.053	1011.22	738.722	816.522	1091.83	940.076	743.926	225.196	285.756
479	818.895	845.511	828.424	977.55	977.949	1174.88	1180.42	855.342	234.75	316.535
480	1075.84	1097.21	988.478	904.492	1054.95	1112.9	1326.35	1168.05	265.02	347.097
481	863.357	1168.45	907.428	1077.43	1190.19	1267.3	1547.5	1023.44	315.457	288.099
482	1187.78	1083.29	1190.03	1121.98	1336.97	1568.15	1715.39	1482.92	463.584	318.852
483	1266.23	1184.53	1201.35	1431.06	1422.47	1717.69	2264.92	1739.89	376.622	459.256
484	1442.83	1338.09	1220.41	1596.63	1878.08	2230.75	2434.21	1789.43	398.726	420.254
485	1354.27	1350.42	1452.62	1474.05	1736.18	2468.44	2615.42	1932.25	547.212	422.476
486	1396.92	1575.9	1747.95	1924.72	2246.88	3062.18	3325.58	2609.41	670.07	523.794
487	1785.92	1946.57	1493.31	1913.99	2735.11	2999.96	3880.94	3060.15	610.118	486.489
488	1724.9	2034.48	2007.37	2143.24	3013.1	3641.6	3878.22	3325.8	684.117	477.663
489	2070.09	2282.99	2000.06	2613.65	3420.78	4585.75	4804.49	3913.38	798.553	367.408
490	2325.62	2297.95	2569.75	3318.82	3890.46	5039.16	5402.72	4748.32	1034.18	470.44
491	2934.34	2674.85	2711.46	3390.69	4907.07	5738.62	7077.71	5207.63	899.073	504.354
492	3019.12	2994.58	3286.17	4129.07	5482.95	7210.11	7943.09	5916.58	1163.16	611.77
493	3295.58	3219.67	4077.39	5131.44	6611.05	7873.87	9312.71	6749.91	1270.97	541.554
494	3519.83	4036.15	4363.34	5468.67	7293.97	8810.91	10021	8157.24	1516.51	796.502
495	4365.13	5161.21	4901.47	6149.29	8687.21	10968.2	12101.8	9469.77	1636.33	696.508
496	5282.91	5567.81	5470.86	8244.04	10573.9	12382.8	13279.1	10684.5	1986.57	760.999
497	6587.31	6391.31	7434.34	9335.53	12130.1	15396.5	15754.2	11364.3	1921.45	755.789
498	6872.43	7860.64	7962	11174.6	13483.3	17387.6	18734.6	13133	2042.01	921.742
499	8094.04	8513.29	9870.08	13535.8	15835.1	20228	20657.3	15730	2361.56	915.382
500	9604.41	10959	11323.6	15444.9	18914	22186.9	25216	18037.9	3005.16	1301.51
501	11391	12825.2	13909.2	17247.1	23302.2	26357.8	27359.4	20625.4	3259.26	1229.05
502	13323.8	14997.1	16366.7	21603.2	27258.8	30609.4	31561.7	22308.5	3548.77	1389.62
503	16524.7	18007.5	19431.3	26579.4	31541.1	34247.9	36117.2	26056.7	3737	1321.38
504	19382.4	21389.9	24270.8	31712.1	37425.7	41123.9	40323.1	28406.6	3730.92	1563.82
505	23114.9	25673.1	29721.1	37743.7	44976.9	47210.8	45476.9	31397.1	4108.77	1616.99
506	27475.9	31688.6	33336.8	44926.2	51071.4	53673.5	52121.9	34201.6	4168.26	1280.21
507	32758.2	38056.6	42721.4	54008.6	60970	61098.4	56943.3	38647.2	5009.51	1550.52
508	40350	45041.8	51239.6	64267.2	69141.3	70646.2	66097.8	40803.2	5391.11	1285.9
509	49572.2	54527.7	62036.6	75045.4	82300.1	82508.2	70813.6	44039.6	5286.43	1982.29
510	56274.3	65901.6	74202.5	90219.5	92486.4	90088.4	78763.2	49055.7	5853.19	1776.91
511	69652.1	77930.2	88586.4	105977	109667	102132	82923.1	52980	6278.78	1953.8
512	83438.3	95639.8	109087	122417	122210	113306	90379.3	54198.1	6388.39	2064.33
513	100390	112233	123861	142973	138740	123109	94867.1	57157	6375.99	2183.6
514	120252	136745	149328	160097	155497	134694	102056	57971.1	6462.69	2578.28
515	143458	162156	176623	184465	173327	148648	108926	60933.8	6879.16	2081.95
516	173831	191031	203271	208203	190871	156556	110775	61715.1	7453.46	2371.98
517	209477	230616	237297	228080	204905	163778	117302	61636.1	6366.94	2317.61
518	250261	264164	270178	243775	216159	171620	117523	61579.9	6778.88	2606.5
519	294971	313960	306731	264067	229565	179105	116886	62368.8	6772.81	2393.84
520	345415	351002	336844	276818	230994	179725	119903	60436.7	7310.48	2219.47
521	397663	395545	371207	285316	236536	181071	117798	59267	6272.82	2145.19
522	461520	442766	390754	284857	232208	175314	114297	55812.9	6616.99	2300.56
523	524976	481867	402054	277278	226070	169947	112231	54891.3	5962.71	2194.31
524	571961	497163	396561	264573	213297	164798	105972	52497.1	6313.93	2084.57
525	602703	486572	376622	254504	200454	156136	97913.8	49269.5	5446.99	1930.73
526	585063	459657	348876	233178	188459	144733	92838.7	46726.4	5060.26	1897.05
527	536146	407246	305886	209023	170050	134590	88583.1	44704.2	5280.88	1618.04
528	458144	350672	271398	187532	157298	124194	80253.7	40814.7	4643.74	1447.92
529	373852	297231	232163	165153	140866	114567	74368	38444.7	3989.48	1619.76
530	305602	243002	195090	144728	124766	101318	70767.4	34910.7	4128.06	1634.6
531	246297	204369	165928	126854	110125	91877.8	65603.2	32431.8	3903.84	1441.97
532	201964	162862	141155	108933	97995.3	85565.7	56573	30763.8	3504.5	1586.85
533	161068	139591	118895	94417.9	89476.5	74534.2	52878.2	27725.1	3210.04	1278.93
534	133350	116251	99031.3	83301.3	73419.6	67283.9	49129.9	25281.5	2834.26	1566.59
535	106835	93251.7	83453.4	73382.5	68462.5	60649.2	43962	23720.9	3009.39	1147.26
536	89541.5	78119.4	69340.9	63457.9	58936.6	55140.1	38441.8	20535	2892.09	1241.2
537	72533.2	67449.9	59413.8	53433.7	53586.8	48624.3	36690.5	18719.9	2878.03	1417.44
538	59377.2	55924.5	48335.2	47092.5	46121.1	42669.9	31693	17977.7	2662.19	1072.07
539	49864.5	44679.4	41232.7	41330.8	39391.4	38911.5	30205.8	16393.1	2136.97	1326.28
540	40193.9	37537.7	34266.8	35545.7	35134.7	34239.4	25666.5	14929.2	2144.35	1150.84
541	33088.4	31780.8	29328.7	30722.2	31658.1	30897.9	24161.8	13588.9	1752.71	1075.83
542	28857.8	26496.1	24976.7	26168.6	28340.9	25854.3	19940.4	12096.3	1705.63	1097.1
543	23860.2	22482.8	22642.3	23061.5	25162	23575.8	19824.2	11065.4	1917.83	1075.65
544	20265.7	19246.5	18865.4	20714.9	21510.7	21884.9	18084.7	10359.9	1568.02	844.348
545	16016.2	16087.8	15700.7	17591.2	19895.6	19345.1	16022.7	9440.93	1445.06	683.899
546	14805.5	13981.8	14083.5	15374.1	18315	16978.8	14043.3	8755.93	1293.99	890.878
547	11487.6	11032.7	11160.8	13785.9	14357.3	15030.1	12811.9	8020.97	1396.35	836.705
548	10089.3	9692.45	9551.75	11961.9	13397.8	13695.6	11566.9	7364.42	1336.46	642.347
549	8481.42	8236.53	9371.1	11021.9	11589.7	13267.7	11371.9	7375.47	1238.13	966.046
550	6546.68	7122.5	7657.15	8800.57	10608.7	11698.2	9702.22	6206.95	1167.94	605.289
551	6380.25	6355.61	6895.1	8252.5	9605.04	9793.7	8708.46	5446.57	1002.47	611.656
552	5649.95	5652.24	5570.85	7150.67	7425.79	8996.18	7373.17	5413.76	754.845	731.278
553	4391.86	4643.34	5169.57	6356.62	7661.04	7932.02	6639.96	4531.12	863.963	855.172
554	4460.48	3942.3	4192.59	5445.56	7478.3	6724.59	6381.83	4523.87	836.036	597.379
555	3289.33	3519.74	3805.03	4896.98	5981.71	6192.82	6028.3	3700.34	829.224	786.366
556	3093.89	3354.29	3520.1	4113.45	4924.68	5480.08	5212.53	4020.8	685.59	609.456
557	2435.88	2697.79	2796.18	3736.84	4704.78	5599.18	4579.5	3577.66	676.58	578.846
558	2348.47	1895.83	2482.91	3392.75	3942.68	4699.41	4262.6	3016.56	649.549	771.185
559	2038.25	2225.85	2145.09	2651.08	3837.8	3776.32	3888.6	3027.81	498.967	415.629
560	1849.75	2059.71	1899.01	2342.49	2946.73	3807.29	3097.79	2677.21	816.08	579.082
561	1288.27	1391.89	1920.19	2149.2	3272.67	2980	3269.57	2087.31	507.713	654.023
562	1511.54	1636.46	1616.7	1884.98	2734.11	2938.54	2767.74	2515.62	513.961	537.78
563	1452.77	1201.35	1508.2	1848.09	2497.75	2391.87	2677.08	2018.78	536.972	415.435
564	1211.17	1125.34	1233.91	1858.42	2388.45	2508.54	2368.12	2009.28	705.679	639.52
565	1263.09	1249.69	1444.97	1632.07	1796.39	2271.75	2582.15	1550.11	419.894	422.689
566	1406.89	885.805	977.153	1384.26	1653.6	1961.19	2139.25	1755.29	478.519	796.762
567	994.66	1141.69	973.379	1216.89	1643.47	1851.41	2003.46	1772.52	316.163	582.495
568	852.646	1058.2	736.161	887.408	1399.47	1719.1	1790.06	1244.13	281.463	436.39
569	1106.77	649.414	916.324	1203.65	1298.13	1301.83	2098.49	1542.12	284.081	555.116
570	925.104	1132.81	862.379	980.93	1078.56	1308.44	1290.24	1134.8	172.499	406.163
571	700.579	971.316	1031.55	953.307	1144.91	1150.35	1126.27	1180.06	367.708	429.295
572	1162.84	900.874	727.856	945.271	1039.08	1044.02	1078	899.66	432.311	277.019
573	853.327	673.267	911.259	715.866	1074.97	1096.81	995.203	852.981	335.501	319.68
574	882.87	983.329	599.844	341.479	1145.11	846.407	1060.87	739.908	379.032	542.79
575	729.771	827.764	806.269	446.274	932.612	953.274	989.947	948.9	323.816	386.519
576	696.201	735.46	468.168	532.967	754.767	923.821	919.076	816.846	142.352	328.559
577	848.19	744.954	723.084	474.977	867.114	725.244	742.738	701.001	287.405	415.667
578	731.409	479.406	732.601	313.504	604.141	730.617	1124.19	956.742	249.215	587.197
579	737.543	801.628	567.887	634.841	610.942	737.842	673.779	818.955	210.67	381.682
580	767.445	726.185	617.134	685.699	811.289	619.561	873.326	531.797	254.953	427.11
581	665.73	473.603	430.025	585.675	646.347	839.91	495.801	601.548	193.068	541.996
582	716.897	762.198	565.592	414.719	566.664	654.996	892.618	478.19	151.844	395.035
583	681.533	506.338	527.068	397.179	748.702	528.711	858.457	547.329	460.624	464.384
584	665.279	467.653	555.299	444.66	511.221	733.392	667.261	686.157	443.34	445.747
585	404.988	448.345	403.129	473.064	381.919	404.768	448.648	447.8	134.195	292.611
586	385.299	678.838	521.851	386.291	499.433	521.71	407.083	520.302	294.521	181.907
587	573.611	505.531	505.257	574.623	436.417	321.658	342.866	434.298	182.887	346.041
588	440.137	416.747	301.596	324.399	416.409	278.887	507.846	184.971	230.808	397.031
589	610.091	467.588	444.509	398.635	304.426	469.62	586.07	443.729	373.616	259.171
590	520.001	355.604	496.835	378.9	566.66	236.716	449.943	188.81	212.498	165.949
591	600.736	430.422	499.789	572.964	523.236	143.164	286.443	714.659	237.291	456.373
592	557.108	338.191	578.191	507.355	434.582	120.782	240.848	432.475	72.2154	484.705
593	828.427	439.707	462.757	195.135	268.093	366.671	293.854	413.822	97.2519	367.917
594	518.915	370.603	664.027	394.989	419.222	345.662	369.252	221.193	147.323	297.046
595	599.873	399.536	473.422	448.869	324.447	199.687	348.366	298.398	198.717	299.693
596	605.646	201.855	453.312	252.113	251.704	151.473	426.858	301.352	125.529	227.766
597	586.975	408.608	381.568	178.234	305.089	204.609	127.465	406.73	304.472	510.413
598	747.692	257.441	463.833	179.965	437.472	232.326	334.447	384.495	205.285	310.063
599	494.191	598.637	674.436	493.523	494.995	181.628	443.673	259.188	51.74	339.51
600	658.538	394.054	577.477	290.545	394.748	131.085	210.02	288.232	52.4908	264.455

## Sheet: Fig.3e
Time （ns）	control	CsPbBr3@HPβCD	CsPbBr3@HPβCD@PFOS
0	3	0	0
0.97656	3	0	0
1.2207	3	0	0
1.46484	3	0	0
1.70898	3	0	0
1.95313	7	0	0
2.19727	2	0	0
2.44141	0	0	0
2.68555	4	0	0
2.92969	3	0	0
3.17383	6	0	0
3.41797	3	0	0
3.66211	1	0	0
3.90625	3	0	0
4.15039	4	0	0
4.39453	4	0	0
4.63867	1	0	0
4.88281	2	0	0
5.12695	2	0	0
5.37109	3	0	0
5.61523	1	0	0
5.85938	4	0	0
6.10352	4	0	0
6.34766	2	0	0
6.5918	2	0	0
6.83594	2	0	0
7.08008	0	0	2
7.32422	3	0	1
7.56836	6	0	1
7.8125	3	0	1
8.05664	4	0	0
8.30078	5	0	1
8.54492	2	0	121
8.78906	5	0	6142
9.0332	3	0	10000
9.27734	6	0	7164
9.52148	3	0	5309
9.76563	3	0	3980
10.0098	4	0	3256
10.2539	4	0	2737
10.498	2	7	2274
10.7422	3	8	1930
10.9863	6	2	1742
11.2305	3	2	1418
11.4746	3	4	1238
11.7188	2	3	1190
11.9629	3	6	1019
12.207	5	3	947
12.4512	2	2	882
12.6953	2	7	829
12.9395	1	4	731
13.1836	2	4	661
13.4277	4	4	630
13.6719	1	4	598
13.916	0	4	572
14.1602	1	8	501
14.4043	6	10	546
14.6484	0	6	425
14.8926	1	7	425
15.1367	1	89	406
15.3809	1	3408	371
15.625	1	10000	431
15.8691	5	8687	325
16.1133	3	7178	337
16.3574	4	6311	323
16.6016	4	5391	277
16.8457	0	4898	270
17.0898	5	4316	282
17.334	5	3994	253
17.5781	1	3783	275
17.8223	5	3381	225
18.0664	6	3161	251
18.3105	6	3113	207
18.5547	5	2729	211
18.7988	3	2658	194
19.043	8	2584	198
19.2871	12	2468	200
19.5312	80	2274	183
19.7754	448	2153	170
20.0195	1646	2098	162
20.2637	3888	1981	172
20.5078	6431	1975	170
20.752	8954	1766	171
20.9961	10000	1708	162
21.2402	9695	1599	146
21.4844	8550	1624	129
21.7285	6846	1580	157
21.9727	5368	1468	127
22.2168	4262	1368	114
22.4609	3401	1370	135
22.7051	2783	1285	128
22.9492	2281	1285	133
23.1934	1965	1252	119
23.4375	1853	1156	97
23.6816	1590	1198	116
23.9258	1395	1155	122
24.1699	1361	1063	106
24.4141	1190	1086	124
24.6582	1177	1000	94
24.9023	973	1030	80
25.1465	936	1008	103
25.3906	973	911	95
25.6348	866	898	95
25.8789	798	913	81
26.123	762	896	94
26.3672	695	819	70
26.6113	649	835	96
26.8555	637	826	92
27.0996	600	810	77
27.3438	560	793	89
27.5879	542	778	67
27.832	527	753	70
28.0762	535	694	58
28.3203	433	713	70
28.5645	410	712	82
28.8086	376	673	67
29.0527	410	666	71
29.2969	382	648	73
29.541	393	660	65
29.7852	394	650	72
30.0293	333	615	58
30.2734	331	621	78
30.5176	367	592	58
30.7617	300	554	65
31.0059	292	598	58
31.25	297	577	62
31.4941	254	573	56
31.7383	254	558	63
31.9824	254	531	44
32.2266	237	528	50
32.4707	235	513	62
32.7148	256	505	65
32.959	233	506	51
33.2031	237	511	49
33.4473	209	486	50
33.6914	187	475	49
33.9355	201	463	43
34.1797	207	467	48
34.4238	180	439	47
34.668	187	435	60
34.9121	180	459	61
35.1562	180	440	37
35.4004	181	433	48
35.6445	175	448	53
35.8887	176	438	52
36.1328	144	395	39
36.377	132	420	43
36.6211	143	390	27
36.8652	144	402	40
37.1094	150	375	41
37.3535	139	364	37
37.5977	167	347	50
37.8418	135	366	41
38.0859	152	328	39
38.3301	148	337	47
38.5742	118	339	35
38.8184	121	337	35
39.0625	129	357	37
39.3066	129	340	31
39.5508	126	323	41
39.7949	119	311	31
40.0391	130	308	44
40.2832	100	350	38
40.5273	105	325	48
40.7715	100	267	34
41.0156	109	297	24
41.2598	88	286	31
41.5039	105	290	39
41.748	112	287	35
41.9922	108	282	35
42.2363	103	299	26
42.4805	98	278	24
42.7246	93	283	26
42.9688	101	284	35
43.2129	95	294	21
43.457	72	281	39
43.7012	91	305	35
43.9453	87	270	24
44.1895	80	270	32
44.4336	80	267	30
44.6777	90	255	22
44.9219	69	261	19
45.166	78	270	29
45.4102	92	299	39
45.6543	66	232	33
45.8984	79	236	24
46.1426	74	248	13
46.3867	83	247	17
46.6309	88	243	26
46.875	77	225	18
47.1191	73	237	22
47.3633	84	246	39
47.6074	73	240	28
47.8516	65	226	25
48.0957	81	212	18
48.3398	77	233	17
48.584	62	198	17
48.8281	71	204	22
49.0723	55	224	31
49.3164	61	214	17
49.5605	72	207	19
49.8047	67	216	26
50.0488	56	199	24
50.293	63	224	24
50.5371	81	211	24
50.7812	60	205	24
51.0254	54	172	23
51.2695	51	190	21
51.5137	33	173	21
51.7578	58	180	24
52.002	53	204	16
52.2461	66	176	18
52.4902	53	157	19
52.7344	45	193	19
52.9785	58	173	13
53.2227	45	187	19
53.4668	45	177	21
53.7109	59	170	19
53.9551	55	166	19
54.1992	52	167	26
54.4434	50	162	22
54.6875	51	189	15
54.9316	46	168	17
55.1758	47	153	20
55.4199	43	184	15
55.6641	41	149	12
55.9082	40	146	18
56.1523	42	164	20
56.3965	56	164	25
56.6406	39	149	16
56.8848	36	163	13
57.1289	47	138	19
57.373	44	172	16
57.6172	51	147	20
57.8613	37	147	10
58.1055	37	124	20
58.3496	51	125	20
58.5938	48	151	17
58.8379	44	153	19
59.082	36	143	16
59.3262	52	153	10
59.5703	30	145	15
59.8145	40	140	20
60.0586	41	127	14
60.3027	32	120	16
60.5469	47	157	14
60.791	40	140	12
61.0352	53	105	26
61.2793	40	161	14
61.5234	32	144	16
61.7676	34	122	14
62.0117	28	139	16
62.2559	38	142	19
62.5	36	128	21
62.7441	39	117	9
62.9883	38	126	13
63.2324	33	120	16
63.4766	36	127	9
63.7207	47	126	16
63.9648	45	113	11
64.209	43	120	16
64.4531	35	116	15
64.6973	29	124	10
64.9414	33	107	7
65.1856	32	125	20
65.4297	41	127	16
65.6738	35	111	10
65.918	31	103	19
66.1621	32	133	14
66.4062	24	120	22
66.6504	38	106	11
66.8945	47	119	12
67.1387	32	117	12
67.3828	21	104	19
67.6269	33	108	9
67.8711	29	108	10
68.1152	33	108	12
68.3594	25	117	6
68.6035	20	128	13
68.8477	25	103	15
69.0918	32	118	10
69.3359	29	100	9
69.5801	30	114	17
69.8242	28	96	16
70.0684	26	116	8
70.3125	20	102	11
70.5566	33	95	11
70.8008	20	101	10
71.0449	28	110	8
71.2891	33	98	13
71.5332	34	105	6
71.7773	24	107	14
72.0215	30	97	10
72.2656	35	100	6
72.5098	25	86	14
72.7539	21	105	21
72.9981	21	96	6
73.2422	30	104	9
73.4863	29	101	7
73.7305	25	91	10
73.9746	27	107	8
74.2188	18	105	2
74.4629	26	86	13
74.707	30	96	13
74.9512	28	118	11
75.1953	26	81	17
75.4394	34	82	11
75.6836	32	94	10
75.9277	23	95	8
76.1719	31	111	9
76.416	18	97	15
76.6602	28	84	7
76.9043	20	87	7
77.1484	26	91	14
77.3926	31	91	19
77.6367	24	83	7
77.8809	17	106	12
78.125	25	93	2
78.3691	28	100	7
78.6133	20	79	10
78.8574	17	95	6
79.1016	19	94	15
79.3457	19	85	9
79.5898	25	89	12
79.834	16	76	8
80.0781	16	82	12
80.3223	18	97	4
80.5664	25	69	7
80.8106	26	89	15
81.0547	20	95	12
81.2988	18	85	9
81.543	15	64	12
81.7871	21	82	11
82.0312	20	84	9
82.2754	22	69	8
82.5195	23	72	8
82.7637	16	65	6
83.0078	15	84	16
83.2519	25	77	8
83.4961	18	53	10
83.7402	17	75	7
83.9844	20	52	15
84.2285	15	79	5
84.4727	18	69	5
84.7168	18	70	5
84.9609	28	75	6
85.2051	19	78	3
85.4492	20	76	12
85.6934	19	61	10
85.9375	19	47	4
86.1816	11	58	5
86.4258	26	72	3
86.6699	15	85	8
86.9141	21	64	9
87.1582	15	64	5
87.4023	19	77	6
87.6465	16	76	6
87.8906	20	73	5
88.1348	15	61	3
88.3789	17	73	4
88.6231	19	61	15
88.8672	17	70	7
89.1113	17	64	8
89.3555	16	70	11
89.5996	23	61	6
89.8438	22	59	7
90.0879	18	77	7
90.332	20	67	4
90.5762	18	63	6
90.8203	14	66	6
91.0644	14	68	12
91.3086	16	77	5
91.5527	15	61	8
91.7969	18	73	5
92.041	13	78	10
92.2852	12	64	11
92.5293	15	51	7
92.7734	14	70	7
93.0176	14	71	14
93.2617	16	57	9
93.5059	16	63	2
93.75	13	61	6
93.9941	15	69	8
94.2383	13	61	5
94.4824	13	61	12
94.7266	20	64	6
94.9707	18	63	9
95.2148	20	43	5
95.459	20	54	4
95.7031	19	50	8
95.9473	17	57	9
96.1914	24	67	5
96.4356	19	50	3
96.6797	21	58	10
96.9238	10	61	4
97.168	12	43	5
97.4121	13	57	3
97.6562	15	51	1
97.9004	9	54	3
98.1445	11	63	9
98.3887	14	54	5
98.6328	12	63	9
98.8769	18	65	5
99.1211	14	63	3
99.3652	15	44	11
99.6094	14	48	2
99.8535	13	40	4
100.098	6	78	4
100.342	9	53	9
100.586	17	52	4
100.83	16	57	3
101.074	12	49	4
101.318	18	50	5
101.562	8	47	8
101.807	14	52	7
102.051	7	51	9
102.295	12	68	8
102.539	13	54	11
102.783	9	57	6
103.027	18	48	9
103.271	12	52	7
103.516	16	51	5
103.76	14	50	7
104.004	15	52	3
104.248	6	54	8
104.492	18	51	6
104.736	8	46	4
104.98	15	42	8
105.225	13	42	7
105.469	8	53	6
105.713	10	60	6
105.957	17	45	6
106.201	7	54	8
106.445	18	49	6
106.689	14	49	7
106.934	21	54	4
107.178	9	48	9
107.422	7	49	8
107.666	19	35	6
107.91	10	39	3
108.154	7	36	7
108.398	11	48	6
108.643	16	27	1
108.887	15	38	7
109.131	15	45	10
109.375	18	40	2
109.619	15	44	6
109.863	5	45	2
110.107	12	50	4
110.352	12	46	5
110.596	8	45	3
110.84	12	53	0
111.084	13	39	2
111.328	8	41	0
111.572	11	53	1
111.816	7	48	3
112.061	9	41	5
112.305	11	35	3
112.549	23	48	5
112.793	15	35	5
113.037	9	36	7
113.281	11	45	7
113.525	12	46	4
113.77	14	45	3
114.014	12	52	3
114.258	11	36	4
114.502	8	36	4
114.746	12	48	6
114.99	6	39	5
115.234	5	49	5
115.479	14	39	4
115.723	12	39	1
115.967	11	49	3
116.211	16	34	6
116.455	10	36	6
116.699	15	45	3
116.943	9	44	5
117.188	5	42	2
117.432	6	43	5
117.676	9	39	4
117.92	16	35	9
118.164	15	37	6
118.408	15	39	3
118.652	9	45	2
118.896	12	48	4
119.141	7	48	5
119.385	7	42	4
119.629	7	36	4
119.873	7	32	7
120.117	15	32	8
120.361	11	33	2
120.605	6	38	4
120.85	3	31	3
121.094	7	40	4
121.338	15	32	7
121.582	13	39	1
121.826	13	34	0
122.07	14	36	2
122.314	8	37	2
122.559	9	49	6
122.803	7	48	3
123.047	12	30	0
123.291	6	38	4
123.535	5	46	5
123.779	9	43	3
124.023	6	37	5
124.268	7	27	5
124.512	8	38	4
124.756	14	42	5
125	4	38	3
125.244	8	39	5
125.488	14	33	3
125.732	5	34	1
125.977	11	27	3
126.221	12	40	2
126.465	11	36	2
126.709	9	35	4
126.953	7	35	4
127.197	4	33	3
127.441	12	35	1
127.686	14	30	6
127.93	10	39	2
128.174	8	39	4
128.418	9	20	2
128.662	10	28	4
128.906	4	47	5
129.15	7	32	6
129.395	9	37	7
129.639	16	32	6
129.883	11	34	5
130.127	14	36	0
130.371	8	35	5
130.615	10	29	3
130.859	5	25	5
131.104	8	37	8
131.348	8	34	5
131.592	6	34	3
131.836	4	34	5
132.08	8	41	5
132.324	11	39	3
132.568	11	35	5
132.812	12	28	3
133.057	5	39	4
133.301	11	30	2
133.545	12	43	5
133.789	10	28	4
134.033	6	27	2
134.277	8	38	1
134.521	10	40	6
134.766	11	32	5
135.01	8	31	1
135.254	6	31	2
135.498	12	35	9
135.742	8	34	4
135.986	6	24	4
136.23	6	25	7
136.475	8	46	3
136.719	9	25	3
136.963	9	33	3
137.207	9	22	4
137.451	7	28	7
137.695	12	25	7
137.939	8	34	2
138.184	13	22	2
138.428	5	34	5
138.672	6	25	6
138.916	5	37	3
139.16	7	32	2
139.404	14	22	1
139.648	7	36	1
139.893	8	27	1
140.137	11	32	2
140.381	7	30	0
140.625	9	32	3
140.869	10	25	6
141.113	3	27	2
141.357	12	28	3
141.602	5	31	6
141.846	6	22	4
142.09	9	30	2
142.334	6	29	6
142.578	10	24	4
142.822	7	27	5
143.066	8	29	4
143.311	6	21	4
143.555	8	25	6
143.799	7	22	2
144.043	6	24	0
144.287	3	27	5
144.531	4	19	3
144.775	12	28	6
145.02	8	20	3
145.264	6	34	5
145.508	10	20	3
145.752	8	28	1
145.996	13	32	2
146.24	12	21	7
146.484	7	34	4
146.729	7	24	5
146.973	5	16	2
147.217	5	38	7
147.461	6	28	5
147.705	11	22	1
147.949	5	25	2
148.193	4	22	6
148.438	8	29	3
148.682	6	18	0
148.926	7	16	8
149.17	5	26	5
149.414	6	29	1
149.658	8	22	2
149.902	7	29	0
150.146	5	20	3
150.391	9	13	2
150.635	7	38	2
150.879	8	22	5
151.123	6	22	1
151.367	12	27	1
151.611	10	24	2
151.855	4	17	3
152.1	5	22	2
152.344	4	32	0
152.588	11	24	3
152.832	4	23	1
153.076	8	24	2
153.32	6	20	1
153.564	6	23	2
153.809	8	27	1
154.053	12	27	1
154.297	6	18	1
154.541	7	15	6
154.785	7	23	5
155.029	6	18	4
155.273	12	19	1
155.518	7	39	3
155.762	7	23	5
156.006	7	28	4
156.25	6	22	3
156.494	4	21	1
156.738	9	30	0
156.982	5	30	2
157.227	5	26	3
157.471	6	26	1
157.715	13	23	2
157.959	6	22	5
158.203	6	13	3
158.447	9	23	3
158.691	6	27	3
158.936	7	14	1
159.18	8	21	6
159.424	12	32	2
159.668	7	24	3
159.912	6	17	3
160.156	3	28	0
160.4	3	26	2
160.645	8	22	2
160.889	6	22	3
161.133	5	19	3
161.377	7	26	7
161.621	8	33	4
161.865	3	21	3
162.109	8	20	3
162.354	8	25	3
162.598	4	32	9
162.842	3	24	3
163.086	7	24	4
163.33	5	19	5
163.574	6	28	4
163.818	6	31	3
164.062	4	16	5
164.307	7	24	1
164.551	7	27	7
164.795	7	27	3
165.039	5	21	3
165.283	5	26	3
165.527	5	22	0
165.771	9	23	3
166.016	6	21	0
166.26	6	25	3
166.504	3	18	3
166.748	4	35	3
166.992	5	18	1
167.236	5	17	2
167.48	2	17	5
167.725	9	20	2
167.969	5	17	4
168.213	7	21	1
168.457	5	18	2
168.701	2	25	5
168.945	3	28	2
169.189	8	23	2
169.434	6	20	3
169.678	5	19	3
169.922	4	18	3
170.166	5	25	0
170.41	8	15	5
170.654	6	21	1
170.898	7	28	3
171.143	3	18	2
171.387	5	12	3
171.631	8	22	3
171.875	8	14	2
172.119	7	21	1
172.363	8	20	1
172.607	3	23	0
172.852	4	17	1
173.096	10	21	2
173.34	7	21	5
173.584	5	13	3
173.828	12	23	2
174.072	4	11	0
174.316	7	29	2
174.561	6	14	4
174.805	3	23	2
175.049	3	16	3
175.293	5	22	1
175.537	9	15	1
175.781	10	14	3
176.025	5	24	0
176.27	5	23	4
176.514	8	12	3
176.758	4	22	1
177.002	7	18	1
177.246	5	21	4
177.49	8	20	2
177.734	4	23	3
177.979	6	20	2
178.223	4	25	4
178.467	7	19	2
178.711	5	11	5
178.955	7	20	1
179.199	4	15	2
179.443	4	17	4
179.688	7	17	3
179.932	5	13	5
180.176	4	23	2
180.42	6	20	3
180.664	3	19	2
180.908	4	17	6
181.152	4	18	1
181.396	5	16	2
181.641	5	16	1
181.885	5	18	0
182.129	6	21	2
182.373	2	13	3
182.617	4	13	1
182.861	3	11	4
183.105	2	17	0
183.35	10	25	2
183.594	2	15	3
183.838	9	15	6
184.082	5	25	2
184.326	7	19	1
184.57	7	25	2
184.814	4	17	2
185.059	10	18	2
185.303	9	18	3
185.547	3	23	3
185.791	1	15	4
186.035	7	12	2
186.279	6	19	4
186.523	7	25	2
186.768	6	18	4
187.012	4	15	2
187.256	4	22	2
187.5	5	15	3
187.744	3	24	1
187.988	2	17	1
188.232	2	14	2
188.477	6	20	1
188.721	5	14	2
188.965	4	26	2
189.209	2	14	0
189.453	8	13	3
189.697	5	18	2
189.941	4	18	3
190.186	7	20	1
190.43	1	17	3
190.674	8	17	2
190.918	4	20	1
191.162	7	21	4
191.406	4	13	4
191.65	9	9	0
191.895	6	16	1
192.139	9	23	4
192.383	5	21	5
192.627	7	14	3
192.871	3	8	3
193.115	2	13	6
193.359	7	15	3
193.604	3	16	2
193.848	9	17	4
194.092	4	17	3
194.336	4	18	3
194.58	8	14	1
194.824	11	12	3
195.068	5	25	3
195.312	1	17	6
195.557	4	11	0
195.801	10	15	3
196.045	2	13	1
196.289	4	17	3
196.533	7	27	2
196.777	5	15	2
197.021	4	12	7
197.266	7	13	3
197.51	5	17	3
197.754	3	13	1
197.998	3	18	5
198.242	0	18	2
198.486	2	14	4
198.73	6	12	2
198.975	5	15	3
199.219	11	16	1
199.463	2	16	3
199.707	3	18	3
199.951	8	15	1
200.195	6	11	0
200.439	3	10	1
200.684	3	17	1
200.928	9	14	3
201.172	6	14	1
201.416	2	20	1
201.66	4	21	2
201.904	6	14	2
202.148	6	15	2
202.393	5	13	2
202.637	6	16	1
202.881	1	22	3
203.125	3	19	0
203.369	6	17	2
203.613	5	13	3
203.857	7	20	2
204.102	5	14	4
204.346	2	16	3
204.59	4	9	2
204.834	3	16	0
205.078	6	21	2
205.322	2	13	2
205.566	7	17	1
205.811	8	14	2
206.055	1	15	3
206.299	3	16	3
206.543	4	13	2
206.787	10	16	3
207.031	6	21	2
207.275	11	19	4
207.52	9	16	1
207.764	6	12	2
208.008	8	19	2
208.252	8	18	3
208.496	2	15	1
208.74	6	18	3
208.984	4	8	2
209.229	2	8	1
209.473	5	18	0
209.717	9	12	2
209.961	3	15	2
210.205	7	9	5
210.449	2	24	2
210.693	5	16	2
210.938	4	10	3
211.182	7	12	3
211.426	3	18	2
211.67	7	6	2
211.914	5	9	3
212.158	5	12	1
212.402	5	14	1
212.646	3	10	0
212.891	4	17	0
213.135	6	9	2
213.379	2	17	4
213.623	4	8	0
213.867	6	16	0
214.111	6	18	0
214.355	1	10	3
214.6	3	11	4
214.844	5	10	6
215.088	4	11	2
215.332	6	14	5
215.576	9	13	0
215.82	5	17	1
216.064	3	21	3
216.309	7	9	2
216.553	4	18	1
216.797	4	14	5
217.041	7	12	1
217.285	6	12	0
217.529	6	15	0
217.773	3	10	2
218.018	3	16	2
218.262	8	24	1
218.506	8	14	2
218.75	2	16	3
218.994	1	12	1
219.238	7	17	2
219.482	5	8	0
219.727	3	11	1
219.971	2	8	1
220.215	6	9	1
220.459	4	8	3
220.703	2	13	0
220.947	7	18	2
221.191	7	11	1
221.436	6	5	3
221.68	8	11	2
221.924	8	11	0
222.168	3	12	5
222.412	2	13	1
222.656	1	11	3
222.9	4	7	1
223.145	7	11	2
223.389	2	10	0
223.633	7	15	0
223.877	1	15	2
224.121	3	18	2
224.365	4	14	2
224.609	5	11	2
224.854	4	17	0
225.098	4	15	2
225.342	2	10	0
225.586	7	12	1
225.83	1	9	3
226.074	4	12	2
226.318	4	10	1
226.562	6	19	2
226.807	2	13	1
227.051	7	13	1
227.295	0	12	4
227.539	7	14	0
227.783	2	12	0
228.027	7	14	1
228.271	2	8	2
228.516	2	7	1
228.76	2	12	2
229.004	4	7	3
229.248	4	12	1
229.492	4	15	0
229.736	7	11	3
229.98	6	20	2
230.225	11	7	0
230.469	7	7	1
230.713	5	17	3
230.957	6	5	1
231.201	4	10	0
231.445	3	9	1
231.689	3	11	0
231.934	2	15	2
232.178	6	17	3
232.422	0	10	1
232.666	4	14	3
232.91	1	10	1
233.154	9	9	2
233.398	5	14	3
233.643	4	20	0
233.887	3	10	2
234.131	4	13	2
234.375	2	17	0
234.619	7	9	2
234.863	5	14	0
235.107	10	8	0
235.352	2	14	2
235.596	5	10	1
235.84	5	17	1
236.084	4	19	2
236.328	5	6	0
236.572	5	11	1
236.816	1	9	0
237.061	9	7	3
237.305	3	13	2
237.549	2	10	2
237.793	2	7	3
238.037	6	10	1
238.281	3	9	3
238.525	3	15	0
238.77	3	15	2
239.014	6	15	0
239.258	2	9	1
239.502	5	11	2
239.746	2	14	1
239.99	3	11	2
240.234	2	12	1
240.479	6	10	3
240.723	5	11	2
240.967	2	8	1
241.211	6	14	2
241.455	7	14	3
241.699	3	10	2
241.943	1	6	2
242.188	2	10	0
242.432	1	11	6
242.676	5	11	0
242.92	0	10	0
243.164	6	15	5
243.408	5	13	1
243.652	2	14	2
243.896	4	7	1
244.141	4	9	1
244.385	7	8	0
244.629	1	11	0
244.873	7	10	2
245.117	0	13	0
245.361	2	9	3
245.605	5	8	0
245.85	6	13	2
246.094	2	9	2
246.338	5	10	3
246.582	3	4	1
246.826	7	5	1
247.07	4	7	1
247.314	8	10	1
247.559	6	7	2
247.803	2	7	0
248.047	1	10	2
248.291	4	6	0
248.535	4	8	1
248.779	1	9	2
249.023	2	6	2
249.268	3	6	0
249.512	5	9	1
249.756	3	11	1
250	6	6	0
250.244	5	10	2
250.488	4	10	2
250.732	4	8	2
250.977	3	14	0
251.221	4	11	3
251.465	2	15	3
251.709	4	8	1
251.953	5	11	1
252.197	4	8	4
252.441	5	8	0
252.686	2	9	2
252.93	6	8	3
253.174	4	17	0
253.418	3	9	1
253.662	6	11	2
253.906	3	14	1
254.15	4	4	2
254.395	3	9	0
254.639	5	11	1
254.883	4	13	0
255.127	1	8	1
255.371	2	6	0
255.615	1	7	1
255.859	6	10	1
256.104	5	10	1
256.348	1	9	2
256.592	4	12	1
256.836	3	4	0
257.08	2	4	0
257.324	8	6	0
257.568	1	11	0
257.812	6	6	4
258.057	5	7	2
258.301	7	8	2
258.545	5	14	2
258.789	2	12	2
259.033	5	6	2
259.277	3	4	1
259.521	1	10	0
259.766	4	9	1
260.01	6	9	2
260.254	3	4	1
260.498	4	11	5
260.742	4	5	2
260.986	3	9	1
261.23	4	18	2
261.475	2	17	4
261.719	6	13	0
261.963	4	3	0
262.207	4	14	1
262.451	4	5	0
262.695	0	6	2
262.939	1	12	0
263.184	0	11	1
263.428	2	15	2
263.672	4	12	3
263.916	2	10	2
264.16	8	15	1
264.404	6	14	2
264.648	4	7	2
264.893	4	12	2
265.137	3	12	3
265.381	2	9	2
265.625	5	14	1
265.869	5	15	1
266.113	5	12	1
266.357	2	11	4
266.602	2	10	2
266.846	3	13	3
267.09	4	7	2
267.334	5	13	1
267.578	2	10	1
267.822	5	6	1
268.066	2	5	1
268.311	6	7	0
268.555	8	16	1
268.799	3	12	1
269.043	5	12	0
269.287	5	14	0
269.531	1	9	1
269.775	6	5	0
270.02	0	11	2
270.264	2	7	3
270.508	4	5	1
270.752	0	9	3
270.996	5	7	0
271.24	4	18	1
271.484	4	9	1
271.729	3	6	2
271.973	3	5	3
272.217	2	10	1
272.461	4	11	3
272.705	3	8	3
272.949	2	10	2
273.193	2	7	1
273.438	1	15	1
273.682	6	6	2
273.926	4	12	2
274.17	3	10	0
274.414	3	7	0
274.658	5	12	2
274.902	5	7	2
275.146	4	15	2
275.391	1	7	1
275.635	7	9	3
275.879	3	9	1
276.123	3	13	0
276.367	1	8	4
276.611	6	8	1
276.855	2	7	1
277.1	2	12	1
277.344	0	14	1
277.588	2	12	3
277.832	2	8	0
278.076	5	9	3
278.32	3	8	1
278.564	3	7	0
278.809	6	11	0
279.053	4	15	2
279.297	3	13	0
279.541	2	11	3
279.785	8	7	2
280.029	0	14	0
280.273	2	8	0
280.518	3	9	2
280.762	5	5	1
281.006	2	7	2
281.25	1	9	2
281.494	1	8	1
281.738	2	12	1
281.982	4	7	1
282.227	4	6	1
282.471	2	10	0
282.715	3	9	2
282.959	3	5	0
283.203	4	7	2
283.447	6	7	1
283.691	2	9	0
283.936	2	12	0
284.18	3	5	2
284.424	4	4	0
284.668	3	10	2
284.912	1	8	3
285.156	4	5	1
285.4	0	10	0
285.645	0	8	1
285.889	3	8	0
286.133	2	7	2
286.377	0	9	2
286.621	1	7	1
286.865	5	10	1
287.109	5	9	1
287.354	4	8	3
287.598	3	5	2
287.842	4	7	2
288.086	3	8	1
288.33	4	9	1
288.574	3	9	1
288.818	3	7	1
289.062	5	11	1
289.307	3	8	1
289.551	2	6	2
289.795	1	5	0
290.039	5	11	1
290.283	2	9	0
290.527	4	10	1
290.771	7	11	0
291.016	5	5	2
291.26	2	9	0
291.504	2	4	0
291.748	1	10	0
291.992	6	12	2
292.236	3	7	0
292.48	2	12	3
292.725	2	6	0
292.969	2	7	1
293.213	8	8	2
293.457	3	8	0
293.701	5	7	0
293.945	2	11	2
294.189	2	7	0
294.434	4	9	0
294.678	5	10	1
294.922	2	1	2
295.166	3	4	2
295.41	1	4	1
295.654	3	6	1
295.898	2	10	1
296.143	0	4	0
296.387	4	9	3
296.631	1	4	2
296.875	3	6	1
297.119	4	5	4
297.363	3	11	1
297.607	0	6	1
297.852	2	16	3
298.096	1	4	0
298.34	2	6	1
298.584	2	8	1
298.828	2	9	0
299.072	3	10	0
299.316	3	10	1
299.561	1	10	0
299.805	1	7	1
300.049	7	9	2
300.293	3	9	0
300.537	3	7	0
300.781	3	5	3
301.025	3	13	2
301.27	5	6	0
301.514	3	11	3
301.758	4	10	3
302.002	4	9	5
302.246	4	8	0
302.49	0	10	2
302.734	5	3	1
302.979	1	5	1
303.223	6	11	0
303.467	2	5	2
303.711	3	5	2
303.955	4	9	0
304.199	5	4	3
304.443	6	10	3
304.688	3	4	2
304.932	7	9	1
305.176	5	4	1
305.42	2	3	3
305.664	2	6	1
305.908	5	10	1
306.152	2	6	3
306.396	7	2	0
306.641	5	8	1
306.885	0	4	2
307.129	1	4	2
307.373	3	9	1
307.617	4	16	1
307.861	2	5	2
308.105	4	5	0
308.35	3	6	3
308.594	2	9	0
308.838	2	4	0
309.082	5	11	0
309.326	4	10	0
309.57	2	7	1
309.814	4	5	2
310.059	2	3	1
310.303	5	10	0
310.547	1	9	1
310.791	2	14	1
311.035	4	6	1
311.279	1	3	2
311.523	1	9	2
311.768	7	10	0
312.012	3	5	3
312.256	1	6	0
312.5	2	10	3
312.744	1	3	0
312.988	1	4	0
313.232	4	5	0
313.477	1	7	0
313.721	2	5	0
313.965	2	5	0
314.209	2	6	5
314.453	0	7	1
314.697	4	15	0
314.941	3	6	1
315.186	2	7	0
315.43	5	1	3
315.674	3	5	2
315.918	4	3	1
316.162	4	3	1
316.406	6	3	0
316.65	2	6	1
316.895	2	3	1
317.139	2	6	3
317.383	4	4	2
317.627	2	8	1
317.871	1	7	1
318.115	4	7	2
318.359	4	10	0
318.604	3	2	2
318.848	4	10	3
319.092	3	9	1
319.336	5	7	1
319.58	5	2	0
319.824	0	9	1
320.068	4	5	1
320.312	2	7	1
320.557	3	4	0
320.801	5	11	0
321.045	2	11	2
321.289	2	3	0
321.533	7	6	3
321.777	4	5	1
322.021	3	4	1
322.266	6	8	0
322.51	0	10	1
322.754	2	5	0
322.998	1	8	2
323.242	2	3	0
323.486	7	5	0
323.73	3	8	1
323.975	4	5	4
324.219	3	4	0
324.463	5	11	0
324.707	1	4	1
324.951	2	4	1
325.195	1	7	1
325.439	2	4	1
325.684	4	9	2
325.928	3	7	1
326.172	3	10	1
326.416	4	4	0
326.66	4	7	3
326.904	2	4	1
327.148	4	3	3
327.393	4	4	1
327.637	4	8	0
327.881	5	2	1
328.125	3	2	1
328.369	2	9	0
328.613	5	9	1
328.857	2	7	1
329.102	0	5	1
329.346	0	9	0
329.59	3	8	1
329.834	8	5	2
330.078	0	12	2
330.322	3	6	0
330.566	2	6	0
330.811	1	5	0
331.055	5	9	0
331.299	2	4	2
331.543	4	11	3
331.787	4	3	0
332.031	2	7	3
332.275	1	6	1
332.52	3	11	0
332.764	2	6	2
333.008	4	5	0
333.252	5	11	0
333.496	1	6	3
333.74	3	7	1
333.984	3	8	2
334.229	2	5	2
334.473	3	8	1
334.717	2	5	1
334.961	6	3	0
335.205	2	7	2
335.449	5	5	1
335.693	5	7	0
335.938	1	7	0
336.182	1	6	1
336.426	4	4	0
336.67	0	7	2
336.914	3	6	1
337.158	2	5	3
337.402	1	5	1
337.646	3	4	0
337.891	3	4	2
338.135	2	3	1
338.379	0	6	1
338.623	4	7	1
338.867	4	11	1
339.111	3	3	0
339.355	1	7	1
339.6	3	11	1
339.844	0	6	0
340.088	4	3	0
340.332	1	12	3
340.576	3	12	2
340.82	3	6	0
341.064	3	8	3
341.309	1	7	2
341.553	4	8	2
341.797	3	8	1
342.041	2	4	0
342.285	2	12	1
342.529	4	9	1
342.773	3	2	0
343.018	3	4	0
343.262	4	10	1
343.506	2	9	0
343.75	5	9	0
343.994	4	6	2
344.238	4	9	1
344.482	6	9	2
344.727	3	4	0
344.971	1	11	0
345.215	4	4	1
345.459	2	5	1
345.703	1	2	1
345.947	3	7	0
346.191	3	7	0
346.436	5	6	1
346.68	2	3	1
346.924	0	6	2
347.168	1	5	2
347.412	1	9	3
347.656	3	8	1
347.9	3	5	1
348.145	7	6	2
348.389	2	5	3
348.633	2	6	2
348.877	2	8	0
349.121	4	3	2
349.365	4	5	1
349.609	1	5	2
349.854	4	8	2
350.098	2	6	0
350.342	2	4	0
350.586	0	4	2
350.83	2	8	1
351.074	4	6	1
351.318	3	7	1
351.562	3	8	1
351.807	3	7	1
352.051	1	6	0
352.295	4	4	0
352.539	3	4	1
352.783	3	1	1
353.027	2	5	0
353.271	2	6	0
353.516	1	12	1
353.76	4	3	1
354.004	2	3	0
354.248	9	5	0
354.492	2	7	3
354.736	3	6	2
354.98	2	3	1
355.225	1	3	1
355.469	5	5	0
355.713	3	8	1
355.957	2	9	2
356.201	1	6	0
356.445	8	4	3
356.689	1	7	2
356.934	0	14	3
357.178	2	4	1
357.422	3	9	2
357.666	4	3	0
357.91	3	6	0
358.154	1	4	0
358.398	2	3	0
358.643	2	6	0
358.887	2	4	2
359.131	3	5	1
359.375	1	11	0
359.619	5	9	0
359.863	3	6	3
360.107	4	5	1
360.352	2	7	0
360.596	1	5	0
360.84	3	11	1
361.084	2	4	4
361.328	3	5	0
361.572	1	1	1
361.816	1	6	0
362.061	2	8	0
362.305	1	4	0
362.549	4	9	1
362.793	0	5	2
363.037	4	7	1
363.281	0	9	2
363.525	1	11	0
363.77	1	7	2
364.014	2	6	0
364.258	4	3	1
364.502	0	2	0
364.746	0	1	1
364.99	2	4	1
365.234	2	3	0
365.479	5	6	0
365.723	1	5	1
365.967	0	4	1
366.211	1	6	1
366.455	1	4	2
366.699	3	6	1
366.943	6	6	2
367.188	1	2	2
367.432	1	3	5
367.676	3	4	2
367.92	3	8	0
368.164	1	7	3
368.408	3	6	1
368.652	3	5	0
368.896	2	7	0
369.141	0	2	0
369.385	4	4	1
369.629	2	1	1
369.873	2	7	1
370.117	3	6	0
370.361	1	3	1
370.605	3	8	1
370.85	2	1	1
371.094	2	6	1
371.338	3	5	1
371.582	1	9	1
371.826	2	3	2
372.07	0	5	2
372.314	2	3	0
372.559	3	6	3
372.803	2	4	1
373.047	3	7	0
373.291	1	6	0
373.535	2	8	2
373.779	3	7	2
374.023	2	7	1
374.268	3	7	0
374.512	3	4	2
374.756	3	3	1
375	1	6	0
375.244	1	3	0
375.488	4	7	2
375.732	3	9	3
375.977	2	4	0
376.221	3	6	1
376.465	3	8	0
376.709	3	9	1
376.953	3	2	1
377.197	4	6	0
377.441	0	6	1
377.686	3	8	1
377.93	1	2	0
378.174	3	7	0
378.418	2	3	0
378.662	3	6	1
378.906	1	7	3
379.15	5	5	2
379.395	1	4	2
379.639	2	8	2
379.883	3	5	1
380.127	3	3	2
380.371	1	4	1
380.615	2	8	0
380.859	7	3	2
381.104	4	1	2
381.348	5	3	1
381.592	4	3	2
381.836	3	3	1
382.08	1	5	0
382.324	0	8	1
382.568	1	3	2
382.812	2	0	1
383.057	1	8	2
383.301	1	7	2
383.545	2	8	0
383.789	4	5	1
384.033	3	5	1
384.277	1	8	1
384.521	1	7	1
384.766	5	5	1
385.01	4	6	0
385.254	2	7	0
385.498	5	3	2
385.742	3	6	1
385.986	1	4	1
386.23	6	7	1
386.475	8	7	0
386.719	3	1	2
386.963	1	3	1
387.207	2	1	1
387.451	0	4	2
387.695	5	6	1
387.939	3	8	1
388.184	2	6	0
388.428	3	5	1
388.672	0	5	1
388.916	2	5	1
389.16	5	3	1
389.404	4	5	1
389.648	2	3	1
389.893	2	6	0
390.137	0	8	1
390.381	2	7	1
390.625	1	5	0
390.869	3	5	1
391.113	4	4	1
391.357	3	5	1
391.602	1	6	1
391.846	5	4	1
392.09	4	3	2
392.334	3	3	1
392.578	1	5	1
392.822	1	2	3
393.066	3	6	0
393.311	4	3	2
393.555	1	2	1
393.799	5	6	0
394.043	1	2	0
394.287	1	4	1
394.531	2	7	2
394.775	3	4	0
395.02	1	3	1
395.264	2	6	1
395.508	4	5	1
395.752	3	3	0
395.996	3	7	1
396.24	3	7	1
396.484	1	3	3
396.729	7	8	1
396.973	0	5	0
397.217	0	3	2
397.461	1	7	2
397.705	3	9	3
397.949	1	5	1
398.193	1	6	1
398.438	2	9	0
398.682	2	6	0
398.926	1	6	1
399.17	2	7	1
399.414	3	7	0
399.658	5	3	1
399.902	1	4	0
400.146	1	4	2
400.391	1	4	2
400.635	2	6	0
400.879	4	4	1
401.123	2	4	0
401.367	1	4	2
401.611	2	7	0
401.855	0	7	0
402.1	4	5	1
402.344	2	4	1
402.588	4	6	1
402.832	0	5	0
403.076	3	4	0
403.32	0	7	0
403.564	2	12	0
403.809	4	4	4
404.053	3	6	1
404.297	2	3	3
404.541	1	3	2
404.785	2	5	1
405.029	2	9	1
405.273	4	2	1
405.518	0	8	1
405.762	3	4	2
406.006	3	5	0
406.25	0	4	0
406.494	0	6	0
406.738	1	4	1
406.982	3	3	1
407.227	3	10	0
407.471	2	4	2
407.715	3	0	1
407.959	2	7	1
408.203	4	2	1
408.447	2	4	0
408.691	4	6	0
408.936	3	7	0
409.18	0	6	0
409.424	0	3	0
409.668	3	9	0
409.912	0	5	1
410.156	5	4	3
410.4	2	1	2
410.645	2	1	1
410.889	5	4	1
411.133	4	8	2
411.377	1	7	0
411.621	2	2	1
411.865	4	4	0
412.109	4	3	0
412.354	2	6	0
412.598	1	2	1
412.842	2	2	0
413.086	0	6	1
413.33	0	2	1
413.574	1	3	1
413.818	3	3	0
414.062	1	3	0
414.307	3	4	1
414.551	3	4	1
414.795	2	7	1
415.039	2	5	0
415.283	2	3	0
415.527	2	3	2
415.771	0	6	1
416.016	0	5	0
416.26	3	2	0
416.504	2	4	3
416.748	4	3	2
416.992	3	5	0
417.236	3	8	1
417.48	2	5	2
417.725	5	5	1
417.969	5	8	0
418.213	4	2	0
418.457	6	3	1
418.701	2	2	0
418.945	3	3	0
419.189	1	5	1
419.434	4	7	0
419.678	2	3	2
419.922	3	8	0
420.166	3	8	1
420.41	3	4	0
420.654	3	5	2
420.898	5	1	2
421.143	3	2	1
421.387	4	7	0
421.631	4	7	0
421.875	1	2	0
422.119	2	5	1
422.363	0	5	2
422.607	1	4	0
422.852	0	2	3
423.096	2	5	0
423.34	3	3	0
423.584	2	7	1
423.828	3	3	0
424.072	4	4	1
424.316	2	7	2
424.561	5	5	0
424.805	2	5	0
425.049	3	7	0
425.293	1	6	0
425.537	1	4	0
425.781	1	3	1
426.025	4	3	1
426.27	0	3	0
426.514	1	8	1
426.758	2	6	1
427.002	2	2	0
427.246	3	3	1
427.49	4	5	3
427.734	2	5	2
427.979	4	3	0
428.223	4	1	1
428.467	2	1	2
428.711	4	4	0
428.955	4	3	1
429.199	3	2	2
429.443	1	5	1
429.688	1	1	2
429.932	4	8	1
430.176	3	4	2
430.42	2	6	0
430.664	3	2	2
430.908	0	4	1
431.152	2	3	1
431.396	0	9	0
431.641	1	4	3
431.885	2	3	2
432.129	3	7	1
432.373	4	4	0
432.617	1	0	0
432.861	2	1	1
433.105	4	3	1
433.35	0	6	2
433.594	1	3	2
433.838	1	6	3
434.082	0	5	1
434.326	3	4	1
434.57	1	1	0
434.814	1	4	1
435.059	1	4	1
435.303	0	1	1
435.547	2	5	0
435.791	2	7	3
436.035	3	2	0
436.279	3	2	0
436.523	4	6	1
436.768	1	2	3
437.012	1	4	0
437.256	1	3	1
437.5	3	3	1
437.744	3	4	0
437.988	1	4	2
438.232	1	5	1
438.477	1	7	1
438.721	0	4	0
438.965	1	3	4
439.209	3	2	1
439.453	1	5	3
439.697	1	2	0
439.941	2	8	0
440.186	0	6	0
440.43	1	3	0
440.674	3	0	1
440.918	2	4	0
441.162	1	7	0
441.406	2	1	1
441.65	0	5	0
441.895	3	5	0
442.139	3	3	2
442.383	3	5	0
442.627	3	4	0
442.871	2	3	0
443.115	3	3	3
443.359	5	2	3
443.604	4	4	0
443.848	3	3	0
444.092	1	6	2
444.336	2	5	1
444.58	2	4	0
444.824	2	4	1
445.068	4	3	0
445.312	6	5	1
445.557	2	4	2
445.801	1	3	0
446.045	2	2	5
446.289	3	7	0
446.533	3	4	0
446.777	3	6	1
447.021	0	3	0
447.266	6	3	3
447.51	1	4	0
447.754	2	4	0
447.998	1	2	0
448.242	1	4	1
448.486	6	4	0
448.73	2	4	1
448.975	1	4	1
449.219	3	2	1
449.463	2	6	1
449.707	3	8	1
449.951	2	5	1
450.195	3	5	3
450.439	5	3	2
450.684	3	7	1
450.928	1	6	0
451.172	2	4	0
451.416	3	7	0
451.66	3	4	2
451.904	3	2	0
452.148	2	5	0
452.393	1	5	0
452.637	2	12	0
452.881	2	2	0
453.125	4	4	0
453.369	2	6	2
453.613	4	3	0
453.857	2	6	0
454.102	1	4	0
454.346	3	3	0
454.59	3	8	1
454.834	2	7	0
455.078	3	6	0
455.322	3	2	1
455.566	4	6	1
455.811	4	4	0
456.055	1	2	0
456.299	2	1	0
456.543	3	5	1
456.787	2	2	1
457.031	4	5	1
457.275	1	5	4
457.52	1	4	1
457.764	1	2	0
458.008	1	5	2
458.252	0	2	0
458.496	1	5	0
458.74	0	9	0
458.984	1	7	0
459.229	1	4	3
459.473	3	6	1
459.717	2	5	1
459.961	0	2	0
460.205	0	3	1
460.449	0	5	1
460.693	4	8	0
460.938	2	4	2
461.182	2	6	2
461.426	4	5	1
461.67	4	5	2
461.914	1	5	0
462.158	1	1	0
462.402	1	1	0
462.646	0	4	1
462.891	1	1	1
463.135	5	8	1
463.379	0	6	1
463.623	3	6	1
463.867	4	6	1
464.111	2	1	3
464.355	1	5	0
464.6	2	1	0
464.844	4	3	1
465.088	3	3	0
465.332	1	5	0
465.576	4	1	0
465.82	3	3	0
466.064	2	1	0
466.309	2	5	0
466.553	1	6	1
466.797	3	3	0
467.041	0	2	1
467.285	1	2	1
467.529	3	8	3
467.773	1	5	0
468.018	4	5	2
468.262	3	3	0
468.506	0	3	0
468.75	4	5	1
468.994	1	1	0
469.238	4	3	2
469.482	4	2	1
469.727	2	6	1
469.971	4	1	0
470.215	1	3	2
470.459	1	1	0
470.703	3	6	0
470.947	1	6	0
471.191	2	6	0
471.436	1	5	2
471.68	4	5	0
471.924	4	4	0
472.168	0	3	0
472.412	3	4	0
472.656	3	4	0
472.9	0	8	0
473.145	1	3	1
473.389	1	5	0
473.633	0	2	1
473.877	3	4	2
474.121	6	5	0
474.365	3	2	1
474.609	7	4	0
474.854	0	9	0
475.098	2	6	2
475.342	2	2	1
475.586	2	0	2
475.83	2	2	1
476.074	6	2	0
476.318	0	2	1
476.562	1	0	1
476.807	3	2	1
477.051	3	3	1
477.295	1	5	1
477.539	3	3	0
477.783	3	6	0
478.027	0	2	0
478.271	4	1	2
478.516	2	4	2
478.76	1	2	1
479.004	1	5	1
479.248	4	4	0
479.492	2	3	0
479.736	0	0	3
479.98	1	6	0
480.225	3	7	0
480.469	1	1	2
480.713	2	3	0
480.957	1	4	0
481.201	4	5	1
481.445	1	5	0
481.689	3	0	1
481.934	4	4	0
482.178	2	3	0
482.422	3	3	0
482.666	3	5	0
482.91	3	2	2
483.154	2	8	0
483.398	2	1	0
483.643	1	2	1
483.887	1	3	1
484.131	3	5	2
484.375	1	1	0
484.619	3	4	2
484.863	2	1	1
485.107	1	5	1
485.352	2	4	1
485.596	3	4	1
485.84	2	3	3
486.084	1	2	0
486.328	1	2	1
486.572	2	2	1
486.816	1	0	0
487.061	1	3	0
487.305	1	4	0
487.549	0	8	0
487.793	0	4	2
488.037	1	2	1
488.281	2	3	0
488.525	5	2	1
[truncated: 49 more rows]

## Sheet: Fig.3f
T (Temperature (K))	1/T	PL Intensity (CsPbBr3@HPβCD@PFOS)	PL Intensity(CsPbBr3)	Normalize to [0, 1] of "PL Intensity (CsPbBr3@HPβCD@PFOS)"	Normalize to [0, 1] of "PL Intensity(CsPbBr3)"
150	0.00667	8387590	1725570	1	1
180	0.00556	7646100	1205990	0.91031	0.68542
210	0.00476	6844470	932417	0.81335	0.51978
240	0.00417	5804060	682635	0.6875	0.36855
270	0.0037	5285700	492125	0.6248	0.25321
300	0.00333	4537210	315063	0.53426	0.14601
330	0.00303	3392390	166410	0.39579	0.05601
360	0.00278	1941320	87779	0.22026	0.0084
390	0.00256	256527	73907.8	0.01647	0
420	0.00238	120334		0

[truncated: 4 more sheets: Fig.4b, Fig.5a, Fig.5b, Fig.5d]
